# Supplementary material for: 2-Amino-4-methylpyridinium 2-hy­droxy-3,5-dinitro­benzoate
Source: Acta Crystallogr Sect E Struct Rep Online. 2010 Jul 7;66(Pt 8):o1933–4. doi: 10.1107/S1600536810025912 (PMC3007456; doi:10.1107/S1600536810025912)
Supplement: Supplementary file 1 [file e-66-o1933-sup1.cif]

##############################################################################
###                                                                        ###
###        Electronic paper (Acta Crystallographica Section E)             ###
###                                                                        ###
##############################################################################
#                                                                            #
# This CIF contains the data in a paper accepted for publication in Acta     #
# Crystallographica Section E. It conforms to the requirements of Notes      #
# for Authors for Section E, and has been peer reviewed under the auspices   #
# of the IUCr Commission on Journals.                                        #
#                                                                            #
# Full details of the Crystallographic Information File format               #
# are given in the paper "The Crystallographic Information File (CIF):       #
# a New Standard Archive File for Crystallography" by S. R. Hall, F. H.      #
# Allen and I. D. Brown [Acta Cryst. (1991), A47, 655-685].                  #
#                                                                            #
# The current version of the core CIF dictionary is obtainable from          #
# ftp://ftp.iucr.org/pub/cif_core.dic. The current version number is 2.4.    #
#                                                                            #
# Software is freely available for graphical display of the structure(s) in  #
# this CIF.  For information consult the CIF home page http://www.iucr.org/  #
# cif/home.html                                                              #
#                                                                            #
# This file may be used for bona fide research purposes within the           #
# scientific community so long as proper attribution is given to the journal # 
# article from which it was obtained.                                        #
#                                                                            #
##############################################################################
                                             
data_global
_audit_creation_method     'form.cif (version 2.0)'
_journal_data_validation_number     ?
_journal_date_recd_electronic     2010-06-30
_journal_date_accepted     2010-07-01
_journal_name_full     'Acta Crystallographica, Section E'
_journal_year     2010
_journal_volume     66
_journal_issue      8
_journal_page_first     o1933
_journal_page_last     o1934
_journal_paper_category     QO
_journal_coeditor_code     HB5538
_publ_contact_author_name     'Prof. Fun, Hoong-Kun'
_publ_contact_author_address
;
      X-ray Crystallography Unit
      School of Physics
      Universiti Sains Malaysia
      11800 USM, Penang
      MALAYSIA
;
_publ_contact_author_email     'hkfun@usm.my'
_publ_contact_author_fax     '604 6579150'
_publ_contact_author_phone     '604 6533652'
_publ_section_title
;
2-Amino-4-methylpyridinium 2-hydroxy-3,5-dinitrobenzoate
;
loop_
    _publ_author_name
    _publ_author_footnote
    _publ_author_address
    'Ching Kheng Quah'
;
      Thomson Reuters ResearcherID: A-5525-2009.
;
;
      X-ray Crystallography Unit
      School of Physics
      Universiti Sains Malaysia
      11800 USM, Penang
      Malaysia
;
    'Madhukar Hemamalini' ?
;
      X-ray Crystallography Unit
      School of Physics
      Universiti Sains Malaysia
      11800 USM, Penang
      Malaysia
;
    'Hoong-Kun Fun'
;
      Thomson Reuters ResearcherID: A-3561-2009.
;
;     X-ray Crystallography Unit
      School of Physics
      Universiti Sains Malaysia
      11800 USM, Penang
      Malaysia
;
data_I
_audit_creation_method     SHELXL-97
_chemical_name_systematic
;
2-Amino-4-methylpyridinium 2-hydroxy-3,5-dinitrobenzoate
;
_chemical_name_common     ?
_chemical_formula_moiety     'C6 H9 N2 +, C7 H3 N2 O7 -'
_chemical_formula_sum     'C13 H12 N4 O7'
_chemical_formula_iupac     'C6 H9 N2 +, C7 H3 N2 O7 -'
_chemical_formula_weight     336.27
_chemical_melting_point     ?
_symmetry_cell_setting     monoclinic
_symmetry_space_group_name_H-M     'P 21/c'
_symmetry_space_group_name_Hall     '-P 2ybc'
loop_
    _symmetry_equiv_pos_as_xyz
    'x, y, z'
    '-x, y+1/2, -z+1/2'
    '-x, -y, -z'
    'x, -y-1/2, z-1/2'
_cell_length_a     6.0111(15)
_cell_length_b     9.652(3)
_cell_length_c     24.436(6)
_cell_angle_alpha     90.00
_cell_angle_beta     100.546(7)
_cell_angle_gamma     90.00
_cell_volume     1393.8(7)
_cell_formula_units_Z     4
_cell_measurement_reflns_used     2122
_cell_measurement_theta_min     2.71
_cell_measurement_theta_max     26.40
_cell_measurement_temperature     100.00(10)
_exptl_crystal_description     'needle'
_exptl_crystal_colour     'yellow'
_exptl_crystal_size_max     0.48
_exptl_crystal_size_mid     0.08
_exptl_crystal_size_min     0.06
_exptl_crystal_density_diffrn     1.602
_exptl_crystal_density_meas     ?
_exptl_crystal_density_method     'not measured'
_exptl_crystal_F_000     696
_exptl_absorpt_coefficient_mu     0.133
_exptl_absorpt_correction_type     multi-scan
_exptl_absorpt_process_details     '(<i>SADABS</i>; Bruker, 2009)'
_exptl_absorpt_correction_T_min     0.939
_exptl_absorpt_correction_T_max     0.992
_exptl_special_details
;
The crystal was placed in the cold stream of an Oxford Cyrosystems Cobra
open-flow nitrogen cryostat (Cosier & Glazer, 1986) operating at 100.0 (1) K.
;
_diffrn_ambient_temperature     100
_diffrn_radiation_type     MoK\a
_diffrn_radiation_wavelength     0.71073
_diffrn_radiation_source     'fine-focus sealed tube'
_diffrn_radiation_monochromator     graphite
_diffrn_measurement_device_type     'Bruker SMART APEXII DUO CCD'
_diffrn_measurement_method     '\f and \w scans'
_diffrn_detector_area_resol_mean     ?
_diffrn_reflns_number     12178
_diffrn_reflns_av_R_equivalents     0.0569
_diffrn_reflns_av_sigmaI/netI     0.0532
_diffrn_reflns_theta_min     1.70
_diffrn_reflns_theta_max     27.64
_diffrn_reflns_theta_full     27.64
_diffrn_measured_fraction_theta_max     0.996
_diffrn_measured_fraction_theta_full     0.996
_diffrn_reflns_limit_h_min     -7
_diffrn_reflns_limit_h_max     7
_diffrn_reflns_limit_k_min     -12
_diffrn_reflns_limit_k_max     12
_diffrn_reflns_limit_l_min     -31
_diffrn_reflns_limit_l_max     26
_diffrn_standards_number     0
_diffrn_standards_interval_count     .
_diffrn_standards_interval_time     .
_diffrn_standards_decay_%     ?
_refine_special_details
;
Refinement of <i>F</i>^2^ against ALL reflections. The weighted <i>R</i>-factor
<i>wR</i> and goodness of fit <i>S</i> are based on <i>F</i>^2^, conventional
<i>R</i>-factors <i>R</i> are based on <i>F</i>, with <i>F</i> set to zero for
negative <i>F</i>^2^. The threshold expression of <i>F</i>^2^ >
\s(<i>F</i>^2^) is used only for calculating <i>R</i>-factors(gt) <i>etc</i>.
and is not relevant to the choice of reflections for refinement.
<i>R</i>-factors based on <i>F</i>^2^ are statistically about twice as large
as those based on <i>F</i>, and <i>R</i>- factors based on ALL data will be
even larger.
;
_reflns_number_total     3229
_reflns_number_gt     2283
_reflns_threshold_expression     I>2\s(I)
_refine_ls_structure_factor_coef     Fsqd
_refine_ls_matrix_type     full
_refine_ls_R_factor_all     0.0744
_refine_ls_R_factor_gt     0.0468
_refine_ls_wR_factor_gt     0.1287
_refine_ls_wR_factor_ref     0.1528
_refine_ls_goodness_of_fit_ref     1.025
_refine_ls_restrained_S_all     1.025
_refine_ls_number_reflns     3229
_refine_ls_number_parameters     222
_refine_ls_number_restraints     0
_refine_ls_hydrogen_treatment     constr
_refine_ls_weighting_scheme     calc
_refine_ls_weighting_details
                 'calc w=1/[\s^2^(Fo^2^)+(0.0909P)^2^] where P=(Fo^2^+2Fc^2^)/3'
_atom_sites_solution_hydrogens     geom
_atom_sites_solution_primary     direct
_atom_sites_solution_secondary     difmap
_refine_ls_shift/su_max     0.001
_refine_ls_shift/su_mean     0.000
_refine_diff_density_max     0.308
_refine_diff_density_min     -0.439
_refine_ls_extinction_method     none
_refine_ls_extinction_coef     ?
loop_
    _atom_type_symbol
    _atom_type_description
    _atom_type_scat_dispersion_real
    _atom_type_scat_dispersion_imag
    _atom_type_scat_source
    'C' 'C' 0.0033 0.0016
                         'International Tables Vol C Tables 4.2.6.8 and 6.1.1.4'
    'H' 'H' 0.0000 0.0000
                         'International Tables Vol C Tables 4.2.6.8 and 6.1.1.4'
    'N' 'N' 0.0061 0.0033
                         'International Tables Vol C Tables 4.2.6.8 and 6.1.1.4'
    'O' 'O' 0.0106 0.0060
                         'International Tables Vol C Tables 4.2.6.8 and 6.1.1.4'
_computing_data_collection     'APEX2 (Bruker, 2009)'
_computing_cell_refinement     'SAINT (Bruker, 2009)'
_computing_data_reduction     'SAINT (Bruker, 2009)'
_computing_structure_solution     'SHELXTL (Sheldrick, 2008)'
_computing_structure_refinement     'SHELXTL (Sheldrick, 2008)'
_computing_molecular_graphics     'SHELXTL (Sheldrick, 2008)'
_computing_publication_material
;
SHELXTL (Sheldrick, 2008) and PLATON (Spek, 2009)
;
loop_
    _atom_site_type_symbol
    _atom_site_label
    _atom_site_fract_x
    _atom_site_fract_y
    _atom_site_fract_z
    _atom_site_U_iso_or_equiv
    _atom_site_adp_type
    _atom_site_calc_flag
    _atom_site_refinement_flags
    _atom_site_occupancy
    _atom_site_disorder_assembly
    _atom_site_disorder_group
    N N1 0.2405(3) 0.80105(17) 0.83755(7) 0.0179(4) Uani d . 1 . .
    H H1N1 0.1325 0.7348 0.8455 0.034(7) Uiso d R 1 . .
    N N2 0.5190(3) 0.75204(18) 0.91264(7) 0.0220(4) Uani d . 1 . .
    H H1N2 0.4146 0.6810 0.9219 0.052(9) Uiso d R 1 . .
    H H2N2 0.6655 0.7664 0.9340 0.063(10) Uiso d R 1 . .
    C C1 0.4517(3) 0.8236(2) 0.86605(8) 0.0170(4) Uani d . 1 . .
    C C2 0.5856(3) 0.9234(2) 0.84489(9) 0.0187(4) Uani d . 1 . .
    H H2A 0.7321 0.9408 0.8636 0.022 Uiso calc R 1 . .
    C C3 0.5022(3) 0.9946(2) 0.79722(9) 0.0187(4) Uani d . 1 . .
    C C4 0.2784(3) 0.9680(2) 0.76912(9) 0.0199(4) Uani d . 1 . .
    H H4A 0.2179 1.0163 0.7369 0.024 Uiso calc R 1 . .
    C C5 0.1541(3) 0.8708(2) 0.79013(9) 0.0192(4) Uani d . 1 . .
    H H5A 0.0076 0.8518 0.7718 0.023 Uiso calc R 1 . .
    C C6 0.6432(4) 1.1006(2) 0.77401(9) 0.0231(5) Uani d . 1 . .
    H H6A 0.7790 1.1181 0.8006 0.035 Uiso calc R 1 . .
    H H6B 0.5587 1.1850 0.7666 0.035 Uiso calc R 1 . .
    H H6C 0.6820 1.0662 0.7401 0.035 Uiso calc R 1 . .
    O O1 1.1381(2) 0.34244(14) 0.99102(6) 0.0198(3) Uani d . 1 . .
    H H1O1 1.2304 0.4181 0.9798 0.119(16) Uiso d R 1 . .
    O O2 0.9779(2) 0.16274(14) 1.05842(6) 0.0218(4) Uani d . 1 . .
    O O3 0.7607(2) 0.00824(15) 1.01170(7) 0.0242(4) Uani d . 1 . .
    O O4 0.1674(2) 0.17877(16) 0.86962(7) 0.0264(4) Uani d . 1 . .
    O O5 0.2470(3) 0.33999(17) 0.81463(7) 0.0321(4) Uani d . 1 . .
    O O6 0.9513(2) 0.60237(15) 0.85954(6) 0.0219(3) Uani d . 1 . .
    O O7 1.2134(2) 0.53070(14) 0.93122(6) 0.0206(3) Uani d . 1 . .
    N N3 0.8463(3) 0.12385(17) 1.01644(7) 0.0176(4) Uani d . 1 . .
    N N4 0.2953(3) 0.26704(18) 0.85650(7) 0.0212(4) Uani d . 1 . .
    C C7 0.9355(3) 0.32562(19) 0.96014(9) 0.0159(4) Uani d . 1 . .
    C C8 0.7863(3) 0.2196(2) 0.97011(8) 0.0169(4) Uani d . 1 . .
    C C9 0.5784(3) 0.1992(2) 0.93658(9) 0.0172(4) Uani d . 1 . .
    H H9A 0.4837 0.1279 0.9438 0.021 Uiso calc R 1 . .
    C C10 0.5143(3) 0.2876(2) 0.89190(8) 0.0176(4) Uani d . 1 . .
    C C11 0.6536(3) 0.3935(2) 0.88017(9) 0.0179(4) Uani d . 1 . .
    H H11A 0.6066 0.4515 0.8499 0.022 Uiso calc R 1 . .
    C C12 0.8626(3) 0.4127(2) 0.91368(8) 0.0164(4) Uani d . 1 . .
    C C13 1.0164(3) 0.5246(2) 0.89969(9) 0.0175(4) Uani d . 1 . .
loop_
    _atom_site_aniso_label
    _atom_site_aniso_U_11
    _atom_site_aniso_U_22
    _atom_site_aniso_U_33
    _atom_site_aniso_U_12
    _atom_site_aniso_U_13
    _atom_site_aniso_U_23
    N1 0.0180(8) 0.0159(8) 0.0193(9) -0.0010(6) 0.0019(7) -0.0004(7)
    N2 0.0196(8) 0.0221(9) 0.0226(10) -0.0029(7) -0.0002(7) 0.0060(7)
    C1 0.0167(9) 0.0148(9) 0.0197(11) 0.0023(7) 0.0034(8) -0.0016(8)
    C2 0.0175(9) 0.0153(9) 0.0229(11) 0.0004(7) 0.0029(8) 0.0005(8)
    C3 0.0221(10) 0.0133(9) 0.0218(11) 0.0011(8) 0.0066(8) -0.0027(8)
    C4 0.0242(10) 0.0159(10) 0.0195(11) 0.0034(8) 0.0039(8) 0.0006(8)
    C5 0.0181(9) 0.0189(10) 0.0195(11) 0.0037(8) 0.0008(8) -0.0012(8)
    C6 0.0278(11) 0.0168(10) 0.0256(12) 0.0000(8) 0.0069(9) 0.0029(9)
    O1 0.0170(7) 0.0188(7) 0.0215(8) -0.0024(6) -0.0014(6) 0.0008(6)
    O2 0.0205(7) 0.0234(8) 0.0200(8) -0.0013(6) -0.0001(6) -0.0001(6)
    O3 0.0203(7) 0.0164(7) 0.0353(9) -0.0040(6) 0.0033(6) 0.0049(7)
    O4 0.0200(7) 0.0276(8) 0.0309(9) -0.0066(6) 0.0028(6) -0.0028(7)
    O5 0.0303(9) 0.0338(9) 0.0272(9) -0.0016(7) -0.0084(7) 0.0069(7)
    O6 0.0245(8) 0.0183(7) 0.0216(8) -0.0039(6) 0.0006(6) 0.0028(6)
    O7 0.0182(7) 0.0181(7) 0.0244(8) -0.0021(5) 0.0009(6) 0.0025(6)
    N3 0.0152(8) 0.0162(8) 0.0218(9) -0.0002(6) 0.0042(7) 0.0022(7)
    N4 0.0187(8) 0.0203(9) 0.0238(10) 0.0003(7) 0.0016(7) -0.0026(8)
    C7 0.0144(9) 0.0144(9) 0.0186(10) 0.0010(7) 0.0021(8) -0.0025(8)
    C8 0.0186(9) 0.0139(9) 0.0177(10) 0.0021(7) 0.0020(8) -0.0006(8)
    C9 0.0169(9) 0.0142(9) 0.0207(11) -0.0004(7) 0.0037(8) -0.0017(8)
    C10 0.0161(9) 0.0162(9) 0.0191(11) 0.0008(7) -0.0007(8) -0.0028(8)
    C11 0.0198(9) 0.0159(9) 0.0181(10) 0.0043(8) 0.0035(8) 0.0000(8)
    C12 0.0164(9) 0.0132(9) 0.0199(11) 0.0005(7) 0.0038(8) -0.0018(8)
    C13 0.0189(9) 0.0144(9) 0.0193(11) -0.0002(7) 0.0040(8) -0.0001(8)
_geom_special_details
;
All e.s.d.'s (except the e.s.d. in the dihedral angle between two l.s. planes)
are estimated using the full covariance matrix. The cell e.s.d.'s are taken
into account individually in the estimation of e.s.d.'s in distances, angles
and torsion angles; correlations between e.s.d.'s in cell parameters are only
used when they are defined by crystal symmetry. An approximate (isotropic)
treatment of cell e.s.d.'s is used for estimating e.s.d.'s involving l.s.
planes.
;
loop_
    _geom_bond_atom_site_label_1
    _geom_bond_atom_site_label_2
    _geom_bond_site_symmetry_2
    _geom_bond_distance
    _geom_bond_publ_flag
    N1 C1 . 1.349(2) ?
    N1 C5 . 1.359(3) ?
    N1 H1N1 . 0.9560 ?
    N2 C1 . 1.330(3) ?
    N2 H1N2 . 0.9833 ?
    N2 H2N2 . 0.9478 ?
    C1 C2 . 1.413(3) ?
    C2 C3 . 1.366(3) ?
    C2 H2A . 0.9300 ?
    C3 C4 . 1.417(3) ?
    C3 C6 . 1.504(3) ?
    C4 C5 . 1.358(3) ?
    C4 H4A . 0.9300 ?
    C5 H5A . 0.9300 ?
    C6 H6A . 0.9600 ?
    C6 H6B . 0.9600 ?
    C6 H6C . 0.9600 ?
    O1 C7 . 1.320(2) ?
    O1 H1O1 . 0.9856 ?
    O2 N3 . 1.234(2) ?
    O3 N3 . 1.226(2) ?
    O4 N4 . 1.229(2) ?
    O5 N4 . 1.232(2) ?
    O6 C13 . 1.241(2) ?
    O7 C13 . 1.291(2) ?
    N3 C8 . 1.455(3) ?
    N4 C10 . 1.450(2) ?
    C7 C8 . 1.411(3) ?
    C7 C12 . 1.416(3) ?
    C8 C9 . 1.377(3) ?
    C9 C10 . 1.383(3) ?
    C9 H9A . 0.9300 ?
    C10 C11 . 1.385(3) ?
    C11 C12 . 1.381(3) ?
    C11 H11A . 0.9300 ?
    C12 C13 . 1.501(3) ?
loop_
    _geom_angle_atom_site_label_1
    _geom_angle_atom_site_label_2
    _geom_angle_atom_site_label_3
    _geom_angle_site_symmetry_1
    _geom_angle_site_symmetry_3
    _geom_angle
    _geom_angle_publ_flag
    C1 N1 C5 . . 122.49(18) ?
    C1 N1 H1N1 . . 127.8 ?
    C5 N1 H1N1 . . 109.6 ?
    C1 N2 H1N2 . . 116.8 ?
    C1 N2 H2N2 . . 120.1 ?
    H1N2 N2 H2N2 . . 122.9 ?
    N2 C1 N1 . . 117.93(18) ?
    N2 C1 C2 . . 124.26(18) ?
    N1 C1 C2 . . 117.80(18) ?
    C3 C2 C1 . . 120.67(19) ?
    C3 C2 H2A . . 119.7 ?
    C1 C2 H2A . . 119.7 ?
    C2 C3 C4 . . 119.33(19) ?
    C2 C3 C6 . . 121.29(19) ?
    C4 C3 C6 . . 119.38(18) ?
    C5 C4 C3 . . 118.77(19) ?
    C5 C4 H4A . . 120.6 ?
    C3 C4 H4A . . 120.6 ?
    C4 C5 N1 . . 120.93(18) ?
    C4 C5 H5A . . 119.5 ?
    N1 C5 H5A . . 119.5 ?
    C3 C6 H6A . . 109.5 ?
    C3 C6 H6B . . 109.5 ?
    H6A C6 H6B . . 109.5 ?
    C3 C6 H6C . . 109.5 ?
    H6A C6 H6C . . 109.5 ?
    H6B C6 H6C . . 109.5 ?
    C7 O1 H1O1 . . 116.1 ?
    O3 N3 O2 . . 123.37(17) ?
    O3 N3 C8 . . 117.70(16) ?
    O2 N3 C8 . . 118.93(16) ?
    O4 N4 O5 . . 123.33(18) ?
    O4 N4 C10 . . 118.81(17) ?
    O5 N4 C10 . . 117.86(17) ?
    O1 C7 C8 . . 122.67(18) ?
    O1 C7 C12 . . 120.20(18) ?
    C8 C7 C12 . . 117.10(17) ?
    C9 C8 C7 . . 122.50(19) ?
    C9 C8 N3 . . 116.15(17) ?
    C7 C8 N3 . . 121.34(17) ?
    C8 C9 C10 . . 118.22(19) ?
    C8 C9 H9A . . 120.9 ?
    C10 C9 H9A . . 120.9 ?
    C9 C10 C11 . . 121.79(18) ?
    C9 C10 N4 . . 118.56(18) ?
    C11 C10 N4 . . 119.65(18) ?
    C12 C11 C10 . . 119.70(19) ?
    C12 C11 H11A . . 120.2 ?
    C10 C11 H11A . . 120.2 ?
    C11 C12 C7 . . 120.68(18) ?
    C11 C12 C13 . . 119.52(18) ?
    C7 C12 C13 . . 119.77(17) ?
    O6 C13 O7 . . 124.53(18) ?
    O6 C13 C12 . . 119.82(18) ?
    O7 C13 C12 . . 115.65(17) ?
loop_
    _geom_torsion_atom_site_label_1
    _geom_torsion_atom_site_label_2
    _geom_torsion_atom_site_label_3
    _geom_torsion_atom_site_label_4
    _geom_torsion_site_symmetry_1
    _geom_torsion_site_symmetry_2
    _geom_torsion_site_symmetry_3
    _geom_torsion_site_symmetry_4
    _geom_torsion
    _geom_torsion_publ_flag
    C5 N1 C1 N2 . . . . 178.61(18) ?
    C5 N1 C1 C2 . . . . -0.4(3) ?
    N2 C1 C2 C3 . . . . -178.7(2) ?
    N1 C1 C2 C3 . . . . 0.2(3) ?
    C1 C2 C3 C4 . . . . 0.3(3) ?
    C1 C2 C3 C6 . . . . -179.65(19) ?
    C2 C3 C4 C5 . . . . -0.8(3) ?
    C6 C3 C4 C5 . . . . 179.17(19) ?
    C3 C4 C5 N1 . . . . 0.7(3) ?
    C1 N1 C5 C4 . . . . -0.1(3) ?
    O1 C7 C8 C9 . . . . -177.55(19) ?
    C12 C7 C8 C9 . . . . 0.3(3) ?
    O1 C7 C8 N3 . . . . 1.6(3) ?
    C12 C7 C8 N3 . . . . 179.39(17) ?
    O3 N3 C8 C9 . . . . 26.5(3) ?
    O2 N3 C8 C9 . . . . -152.80(18) ?
    O3 N3 C8 C7 . . . . -152.64(18) ?
    O2 N3 C8 C7 . . . . 28.0(3) ?
    C7 C8 C9 C10 . . . . -0.7(3) ?
    N3 C8 C9 C10 . . . . -179.85(17) ?
    C8 C9 C10 C11 . . . . 0.6(3) ?
    C8 C9 C10 N4 . . . . -179.81(17) ?
    O4 N4 C10 C9 . . . . 5.3(3) ?
    O5 N4 C10 C9 . . . . -174.93(18) ?
    O4 N4 C10 C11 . . . . -175.09(18) ?
    O5 N4 C10 C11 . . . . 4.7(3) ?
    C9 C10 C11 C12 . . . . 0.0(3) ?
    N4 C10 C11 C12 . . . . -179.65(18) ?
    C10 C11 C12 C7 . . . . -0.4(3) ?
    C10 C11 C12 C13 . . . . 177.93(18) ?
    O1 C7 C12 C11 . . . . 178.16(18) ?
    C8 C7 C12 C11 . . . . 0.3(3) ?
    O1 C7 C12 C13 . . . . -0.2(3) ?
    C8 C7 C12 C13 . . . . -178.04(17) ?
    C11 C12 C13 O6 . . . . 2.8(3) ?
    C7 C12 C13 O6 . . . . -178.83(19) ?
    C11 C12 C13 O7 . . . . -176.29(18) ?
    C7 C12 C13 O7 . . . . 2.1(3) ?
loop_
    _geom_hbond_atom_site_label_D
    _geom_hbond_atom_site_label_H
    _geom_hbond_atom_site_label_A
    _geom_hbond_site_symmetry_A
    _geom_hbond_distance_DH
    _geom_hbond_distance_HA
    _geom_hbond_distance_DA
    _geom_hbond_angle_DHA
    _geom_hbond_publ_flag
    N1 H1N1 O6 1_455 0.96 1.75 2.707(2) 175 yes
    N2 H1N2 O7 1_455 0.98 1.93 2.907(2) 173 yes
    N2 H2N2 O1 3_767 0.95 2.25 2.974(2) 133 yes
    N2 H2N2 O2 3_767 0.95 2.23 3.089(2) 151 yes
    O1 H1O1 O7 . 0.99 1.60 2.426(2) 138 yes
    C2 H2A O2 3_767 0.93 2.54 3.300(3) 139 yes
    C4 H4A O6 2_656 0.93 2.53 3.447(3) 169 yes
    C5 H5A O5 2_556 0.93 2.37 3.193(3) 147 yes
    C9 H9A O3 3_657 0.93 2.38 3.272(3) 161 yes
    C6 H6B Cg1 2_656 0.96 2.99 3.623(2) 12 yes
