# Supplementary material for: 2-Amino-4-methylpyridinium 2-hy­droxy-3,5-dinitro­benzoate
Source: Acta Crystallogr Sect E Struct Rep Online. 2010 Jul 7;66(Pt 8):o1933–4. doi: 10.1107/S1600536810025912 (PMC3007456; doi:10.1107/S1600536810025912)
Supplement: Supplementary file 2 [file e-66-o1933-Isup2.hkl]

# 
# h,k,l, Fc-squared, Fo-squared, sigma(Fo-squared) and status flag 
# 
data_I
_shelx_title ' h62am in P2(1)/c (100K)' 
_shelx_refln_list_code          4 
_shelx_F_calc_maximum      241.37 
_exptl_crystal_F_000       696.00 
_reflns_d_resolution_high  0.7660 
 
loop_ 
 _symmetry_equiv_pos_as_xyz 
 'x, y, z' 
 '-x, y+1/2, -z+1/2' 
 '-x, -y, -z' 
 'x, -y-1/2, z-1/2' 
 
_cell_length_a     6.0111 
_cell_length_b     9.6520 
_cell_length_c    24.4360 
_cell_angle_alpha  90.000 
_cell_angle_beta  100.546 
_cell_angle_gamma  90.000 
 
_shelx_F_squared_multiplier     1.000 
 
loop_ 
 _refln_index_h 
 _refln_index_k 
 _refln_index_l 
 _refln_F_squared_calc 
 _refln_F_squared_meas 
 _refln_F_squared_sigma 
 _refln_observed_status 
   1   0   0      340.90      378.83     13.45 o 
   2   0   0      832.60      424.45     24.76 o 
   3   0   0     3086.38     3364.91     98.84 o 
   4   0   0     1986.92     1968.81     51.31 o 
   5   0   0      132.57      148.91     13.60 o 
   6   0   0      148.66      138.73     15.90 o 
   7   0   0       24.79       20.23     10.92 o 
   1   1   0     1333.75     1193.16     24.50 o 
   2   1   0       61.98       84.58      8.78 o 
   3   1   0      473.41      437.22     11.27 o 
   4   1   0      157.24      178.54      8.67 o 
   5   1   0       94.72      108.47      9.25 o 
   6   1   0      174.18      184.05     12.17 o 
   7   1   0        6.16        7.07      6.94 o 
   0   2   0     2095.63     1848.59     80.62 o 
   1   2   0      698.01      651.92     13.67 o 
   3   2   0      678.11      703.58     15.63 o 
   4   2   0        1.75        0.30      3.19 o 
   5   2   0      143.23      151.24     10.63 o 
   6   2   0        7.25        0.01      5.87 o 
   7   2   0        8.45        6.53      7.29 o 
   1   3   0     2658.75     2607.69     42.93 o 
   2   3   0        0.01       -2.47      2.47 o 
   3   3   0      272.39      242.41     11.73 o 
   4   3   0       58.36       72.77      7.39 o 
   5   3   0     1141.54     1148.00     29.18 o 
   6   3   0      188.66      213.92     14.23 o 
   7   3   0       71.16       71.94     11.71 o 
   0   4   0       61.04       43.88      5.09 o 
   1   4   0     4651.29     4934.56     73.45 o 
   2   4   0      282.24      262.21     14.28 o 
   3   4   0      114.83      125.69      7.85 o 
   4   4   0     3644.23     3590.00     87.02 o 
   5   4   0       79.48       76.81      9.61 o 
   6   4   0       97.45      125.63     15.74 o 
   7   4   0      173.74      181.65     21.20 o 
   1   5   0      915.27      949.60     22.01 o 
   2   5   0      735.53      721.45     16.38 o 
   3   5   0     1216.19     1259.93     25.93 o 
   4   5   0      107.31      115.50      8.65 o 
   5   5   0       10.90        8.34      6.05 o 
   6   5   0       33.77       34.25      9.07 o 
   7   5   0      119.58      120.95     15.83 o 
   0   6   0     2008.23     2079.74     52.45 o 
   1   6   0     1134.65     1182.84     23.57 o 
   2   6   0       69.37       63.46      7.42 o 
   3   6   0      359.84      395.83     12.93 o 
   4   6   0      671.72      716.87     19.63 o 
   5   6   0      106.01       94.95     11.54 o 
   6   6   0       26.09       26.57      9.28 o 
   1   7   0        2.20        6.02      3.73 o 
   2   7   0      205.66      272.27     11.68 o 
   3   7   0       13.89       16.87      5.22 o 
   4   7   0      165.87      160.55     11.89 o 
   5   7   0     2739.68     2948.08    102.17 o 
   6   7   0       25.38       43.62     10.84 o 
   0   8   0       75.75       92.68      9.84 o 
   1   8   0        0.00       -3.76      4.89 o 
   2   8   0       36.80       31.93      6.15 o 
   3   8   0       10.36        3.67      5.74 o 
   4   8   0       29.84        4.63      6.49 o 
   5   8   0      131.52      159.77     21.53 o 
   1   9   0        3.96       -2.16      4.57 o 
   2   9   0      167.49      232.15     14.92 o 
   3   9   0       59.04       47.15      8.00 o 
   4   9   0        0.46       -0.51      6.59 o 
   5   9   0        7.22       16.95      9.42 o 
   0  10   0      431.50      411.93     19.81 o 
   1  10   0      131.66      134.71     11.64 o 
   2  10   0        4.01        6.68      6.39 o 
   3  10   0        0.48       -0.16      6.87 o 
   4  10   0        0.70       -3.33      7.26 o 
   1  11   0     1341.21     1284.07     50.06 o 
   2  11   0       40.44       40.16     11.39 o 
   3  11   0       93.88       87.83     13.14 o 
   0  12   0      115.32      120.65     25.81 o 
   1  12   0        0.01        5.51      9.62 o 
   2  12   0      192.55      188.39     28.26 o 
  -7   1   1        0.46        1.61      6.55 o 
  -6   1   1        4.86       -0.83      5.82 o 
  -5   1   1       70.31       68.21     11.30 o 
  -4   1   1        1.03       -2.73      3.06 o 
  -3   1   1      375.57      321.90      9.35 o 
  -2   1   1     2331.22     2141.49     44.19 o 
  -1   1   1     4422.58     4175.56     72.53 o 
   0   1   1       62.88       70.21      2.69 o 
   1   1   1      897.37      847.27     15.10 o 
   3   1   1       29.42       29.69      5.06 o 
   4   1   1      320.30      336.07     16.93 o 
   5   1   1        6.19        7.19      5.09 o 
   6   1   1      182.40      171.22     11.81 o 
   7   1   1      158.96      138.68     11.81 o 
  -7   2   1       98.30       90.12     10.24 o 
  -6   2   1       94.76       85.25      9.64 o 
  -5   2   1        3.30        3.91      4.93 o 
  -4   2   1       49.52       37.28      4.68 o 
  -3   2   1       84.78      102.87      7.93 o 
  -2   2   1       47.80       37.18      9.53 o 
  -1   2   1      259.72      193.76      6.46 o 
   0   2   1     4144.84     4194.73     93.11 o 
   1   2   1     2457.41     2322.34     38.18 o 
   2   2   1     2230.79     2139.51     40.13 o 
   3   2   1      187.42      202.48      8.55 o 
   4   2   1      220.41      237.87     10.92 o 
   5   2   1      175.42      183.53     11.95 o 
   6   2   1        0.27        0.18      6.04 o 
   7   2   1       65.02       52.57      8.93 o 
  -7   3   1        6.52       17.91      8.95 o 
  -6   3   1       30.68       27.17      7.33 o 
  -5   3   1     1146.14     1232.05     30.41 o 
  -4   3   1      420.45      438.24     13.90 o 
  -3   3   1      692.11      645.41     19.57 o 
  -2   3   1      383.88      418.90     11.14 o 
  -1   3   1       43.28       48.10      4.58 o 
   0   3   1      635.95      624.04     14.63 o 
   1   3   1      509.25      528.57     10.58 o 
   2   3   1     2248.05     2090.70     44.89 o 
   3   3   1      426.42      384.25     12.02 o 
   4   3   1       36.94       38.90      6.61 o 
   5   3   1      848.10      867.59     24.31 o 
   6   3   1      237.40      243.98     15.11 o 
   7   3   1      496.82      540.70     33.71 o 
  -7   4   1      188.85      201.98     17.08 o 
  -6   4   1       14.57       10.73      8.90 o 
  -5   4   1        8.22        7.21      8.26 o 
  -4   4   1       81.07       77.47     13.44 o 
  -3   4   1      136.06      161.71      8.69 o 
  -2   4   1        8.77       11.56      2.98 o 
  -1   4   1     3642.75     3990.65     73.25 o 
   0   4   1     1083.96     1105.22     30.67 o 
   1   4   1     1102.72     1226.84     21.12 o 
   2   4   1       84.52      113.78      7.10 o 
   3   4   1      183.48      202.39     10.06 o 
   4   4   1     2164.39     2066.66     43.00 o 
   5   4   1       40.78       38.61      8.11 o 
   6   4   1        0.00        2.60      7.67 o 
   7   4   1       29.28       47.65     15.78 o 
  -7   5   1        7.27        7.92      9.43 o 
  -6   5   1       32.51       36.90      9.68 o 
  -5   5   1       14.78       25.69      7.47 o 
  -4   5   1      293.33      308.80     12.76 o 
  -3   5   1       50.10       41.31      5.50 o 
  -2   5   1       10.69        2.27      2.83 o 
  -1   5   1       43.46       51.50      4.36 o 
   0   5   1     1180.98     1280.75     34.37 o 
   1   5   1       17.14       23.00      3.29 o 
   2   5   1      741.14      855.35     25.74 o 
   3   5   1       29.29       34.83      5.15 o 
   4   5   1       11.06       14.87      5.42 o 
   5   5   1      156.94      158.42     12.98 o 
   6   5   1       96.87       75.27     12.96 o 
   7   5   1       28.61       33.21     12.43 o 
  -6   6   1       93.55       92.73     12.23 o 
  -5   6   1       36.07       35.49      8.31 o 
  -4   6   1      293.33      328.93     15.41 o 
  -3   6   1        0.75        0.14      3.91 o 
  -2   6   1      942.83     1041.65     23.84 o 
  -1   6   1      590.71      597.50     15.70 o 
   0   6   1       97.89      117.21      7.01 o 
   1   6   1      166.53      245.59      9.06 o 
   2   6   1     1114.00     1223.27     25.06 o 
   3   6   1      513.84      603.76     16.41 o 
   4   6   1      183.58      210.57     11.49 o 
   5   6   1      470.14      481.37     26.42 o 
   6   6   1       59.64       44.88     12.43 o 
  -6   7   1      174.55      190.06     24.12 o 
  -5   7   1       23.45       14.62      9.31 o 
  -4   7   1       92.07       85.85      9.23 o 
  -3   7   1      127.24      161.20     11.02 o 
  -2   7   1      186.64      213.67     10.20 o 
  -1   7   1        0.00        3.62      3.81 o 
   0   7   1       21.18       17.48      5.80 o 
   1   7   1       37.24       46.21      5.20 o 
   2   7   1       14.65       14.80      4.51 o 
   3   7   1       77.32       83.64      7.57 o 
   4   7   1       38.30       39.98      7.69 o 
   5   7   1      302.06      298.25     19.44 o 
   6   7   1      108.12      119.77     14.29 o 
  -6   8   1      479.62      407.82     49.53 o 
  -5   8   1      194.35      205.76     24.74 o 
  -4   8   1        8.90        7.94      6.66 o 
  -3   8   1      349.52      360.60     16.84 o 
  -2   8   1        3.71        1.26      5.28 o 
  -1   8   1        1.27        2.77      4.24 o 
   0   8   1       43.78       40.20      6.75 o 
   1   8   1       48.98       55.63      6.19 o 
   2   8   1       12.44        6.47      4.52 o 
   3   8   1        1.54        3.48      5.45 o 
   4   8   1       10.87       12.20      6.58 o 
   5   8   1       91.56       94.50     15.09 o 
  -5   9   1        3.99        1.36      8.66 o 
  -4   9   1        6.95       11.65      7.43 o 
  -3   9   1      272.68      250.64     16.65 o 
  -2   9   1      653.38      623.86     21.92 o 
  -1   9   1       27.42       23.93      6.40 o 
   0   9   1       49.68       56.44      6.11 o 
   1   9   1       67.98       80.79      8.63 o 
   2   9   1      228.20      190.53     16.33 o 
   3   9   1      348.91      367.95     21.01 o 
   4   9   1        5.16        0.50      6.76 o 
   5   9   1        9.81       14.45      9.70 o 
  -4  10   1        6.53       -1.12      8.21 o 
  -3  10   1       19.29       15.16      8.58 o 
  -2  10   1        0.01        1.33      6.03 o 
  -1  10   1       85.54       91.49     13.66 o 
   0  10   1        0.42       -1.85      5.24 o 
   1  10   1      266.46      249.62     15.38 o 
   2  10   1      411.14      391.65     21.63 o 
   3  10   1        9.31        6.94      7.55 o 
   4  10   1        2.04        1.48      7.29 o 
  -3  11   1        0.01        8.57      7.78 o 
  -2  11   1       61.39       60.50     15.02 o 
  -1  11   1      337.28      368.48     19.82 o 
   0  11   1       16.78       31.29      8.79 o 
   1  11   1       89.35       71.24     11.74 o 
   2  11   1       25.06       22.97      9.97 o 
   3  11   1        5.47        1.30      7.69 o 
  -2  12   1      153.39      172.28     23.06 o 
  -1  12   1      188.66      207.18     28.13 o 
   0  12   1       76.76       53.36     13.80 o 
   1  12   1        3.92       -0.44     10.30 o 
   2  12   1       27.58       31.34     16.39 o 
  -7   0   2        1.95        8.60      9.43 o 
  -6   0   2       16.02       14.60     10.02 o 
  -5   0   2      124.75      105.34      9.49 o 
  -4   0   2      149.63      148.76     10.83 o 
  -3   0   2     1391.56     1411.36     46.11 o 
  -2   0   2      925.34      873.62     50.58 o 
  -1   0   2      413.36      395.33     13.67 o 
   0   0   2     5416.11     4515.81    167.64 o 
   1   0   2    22048.94    20030.94    772.59 o 
   2   0   2     4217.20       -0.15      2.93 o 
   3   0   2    11557.76    11660.75    259.73 o 
   4   0   2      278.50      312.31     15.83 o 
   5   0   2      468.23      418.63     20.51 o 
   6   0   2        0.03        9.08      8.04 o 
   7   0   2        2.72        0.44      9.63 o 
  -7   1   2        6.41       -2.12      6.59 o 
  -6   1   2       43.84       40.45      7.59 o 
  -5   1   2      849.63      889.15     21.29 o 
  -4   1   2      503.91      527.23     13.96 o 
  -3   1   2       26.35       30.70      3.60 o 
  -2   1   2     4587.28     4157.33     78.56 o 
  -1   1   2     1331.35     1245.71     19.29 o 
   0   1   2      342.02      286.95     22.84 o 
   1   1   2       36.48       39.90      4.94 o 
   2   1   2     2208.29     2052.35     49.41 o 
   3   1   2       60.60       42.37      4.18 o 
   4   1   2      272.98      290.67     11.31 o 
   5   1   2      103.77      101.03      9.26 o 
   6   1   2      340.00      318.68     15.60 o 
   7   1   2        7.39       12.23      7.26 o 
  -7   2   2        6.04       14.09      7.60 o 
  -6   2   2      275.36      261.89     14.89 o 
  -5   2   2        4.89        0.59      4.38 o 
  -4   2   2      320.58      330.10     10.78 o 
  -3   2   2        0.54       -0.97      2.43 o 
  -2   2   2     3138.51     3065.79     61.51 o 
  -1   2   2     5324.11     4876.45     93.63 o 
   0   2   2     1711.90     1671.93     29.90 o 
   1   2   2       83.75       56.23      3.48 o 
   2   2   2     2941.51     3015.60     55.38 o 
   3   2   2       29.01       35.23      4.96 o 
   4   2   2        2.46        2.11      3.24 o 
   5   2   2      366.48      372.12     16.44 o 
   6   2   2        0.28       11.32      6.58 o 
   7   2   2        8.27        7.89      7.34 o 
  -7   3   2       49.05       59.52     10.90 o 
  -6   3   2       55.45       55.98      8.46 o 
  -5   3   2      173.43      179.64     10.14 o 
  -4   3   2       27.46       42.63      5.18 o 
  -3   3   2      183.74      182.78      9.62 o 
  -2   3   2      902.52      899.17     21.21 o 
  -1   3   2      244.61      240.37      8.22 o 
   0   3   2     1789.49     1865.89     31.08 o 
   1   3   2     1212.78     1278.76     23.00 o 
   2   3   2       92.57       72.38      5.97 o 
   3   3   2       47.40       44.05      5.11 o 
   4   3   2      353.89      325.64     19.90 o 
   5   3   2       31.62       30.33      6.35 o 
   6   3   2       17.83       17.63      7.17 o 
   7   3   2       42.18       51.28     11.91 o 
  -7   4   2      114.72      122.37     13.93 o 
  -6   4   2      406.35      419.94     21.47 o 
  -5   4   2      333.31      373.06     14.54 o 
  -4   4   2      108.86       94.82     11.38 o 
  -3   4   2       35.41       33.10      4.68 o 
  -2   4   2      492.91      549.27     13.89 o 
  -1   4   2     1969.37     2013.29     40.01 o 
   0   4   2      250.58      303.25      9.97 o 
   1   4   2      102.35      123.86      6.17 o 
   2   4   2      898.02      916.47     20.63 o 
   3   4   2        1.04        4.16      3.74 o 
   4   4   2     1653.08     1631.61     35.72 o 
   5   4   2      303.26      310.46     17.93 o 
   6   4   2        0.46        2.64      7.23 o 
   7   4   2      217.26      275.58     23.41 o 
  -7   5   2      113.40       99.08     15.35 o 
  -6   5   2       22.90       22.30      8.39 o 
  -5   5   2       11.47       12.22      6.10 o 
  -4   5   2      111.98      118.28      8.24 o 
  -3   5   2      176.85      178.70      9.55 o 
  -2   5   2       11.69       14.19      3.32 o 
  -1   5   2       32.47       41.14      8.61 o 
   0   5   2      613.92      599.31     25.03 o 
   1   5   2      190.00      221.97      7.97 o 
   2   5   2      525.23      581.00     14.37 o 
   3   5   2      134.00      135.08      8.79 o 
   4   5   2      547.12      539.84     17.46 o 
   5   5   2      456.49      493.80     20.62 o 
   6   5   2        3.52        4.72     15.93 o 
  -6   6   2       87.98       96.19     22.60 o 
  -5   6   2       12.29       10.16      6.97 o 
  -4   6   2       55.90       55.44      7.44 o 
  -3   6   2       24.18       16.72      4.55 o 
  -2   6   2       69.74       70.19      6.91 o 
  -1   6   2      259.05      293.11     12.31 o 
   0   6   2      678.57      652.21     18.73 o 
   1   6   2     4922.18     5328.46     80.72 o 
   2   6   2      152.13      163.92      8.57 o 
   3   6   2      881.32      961.31     22.28 o 
   4   6   2      589.82      605.88     17.63 o 
   5   6   2      321.51      303.87     19.20 o 
   6   6   2        3.15       -4.54      8.14 o 
  -6   7   2      295.23      325.80     31.40 o 
  -5   7   2      187.09      181.72     15.00 o 
  -4   7   2      108.81      107.20      9.85 o 
  -3   7   2      450.91      491.43     16.99 o 
  -2   7   2      450.92      431.61     13.09 o 
  -1   7   2        7.23       13.72      4.30 o 
   0   7   2      100.03      104.56     10.76 o 
   1   7   2      125.17      157.21      8.57 o 
   2   7   2       51.11       54.27      5.94 o 
   3   7   2      180.49      220.97     11.43 o 
   4   7   2       43.52       37.03      7.56 o 
   5   7   2       50.85       36.74      9.90 o 
   6   7   2      110.13      100.69     15.92 o 
  -6   8   2        2.09       16.75     19.40 o 
  -5   8   2       52.04       40.70      9.82 o 
  -4   8   2       12.98        5.10      6.57 o 
  -3   8   2       61.04       55.54      8.62 o 
  -2   8   2      217.51      238.01     19.60 o 
  -1   8   2        9.07       13.45      4.92 o 
   0   8   2        2.58        8.90      4.09 o 
   1   8   2       19.73       23.86      6.03 o 
   2   8   2      374.64      368.12     13.33 o 
   3   8   2        2.58        1.19      5.24 o 
   4   8   2       79.72       87.82      9.85 o 
   5   8   2        3.74       10.84      8.40 o 
  -5   9   2        0.56       -0.41      8.51 o 
  -4   9   2        0.57       -1.36      6.74 o 
  -3   9   2      735.72      691.79     24.95 o 
  -2   9   2       43.12       50.44     10.27 o 
  -1   9   2       48.77       42.36      7.32 o 
   0   9   2      384.82      392.53     14.31 o 
   1   9   2       25.09       33.00      5.60 o 
   2   9   2       72.33       70.72     16.22 o 
   3   9   2        0.91        2.94      5.84 o 
   4   9   2        1.85        4.89      6.99 o 
   5   9   2        4.33        8.26      9.61 o 
  -4  10   2       69.71       53.81     11.15 o 
  -3  10   2       90.93       72.92     11.43 o 
  -2  10   2      204.13      194.81     14.49 o 
  -1  10   2      132.98      128.86     11.55 o 
   0  10   2       22.19       27.53      7.21 o 
   1  10   2      152.17      174.34     13.11 o 
   2  10   2      119.27      128.28     18.96 o 
   3  10   2       76.96       57.36     11.99 o 
   4  10   2        9.66        9.57      8.83 o 
  -3  11   2       15.64        5.74      8.30 o 
  -2  11   2       67.53       51.38      9.52 o 
  -1  11   2      701.72      692.61     33.09 o 
   0  11   2        8.83        5.12      7.05 o 
   1  11   2      390.61      391.76     30.95 o 
   2  11   2      539.65      535.52     27.31 o 
   3  11   2        0.48        8.90      7.89 o 
  -2  12   2       14.08       26.70     10.18 o 
  -1  12   2      260.94      278.29     21.95 o 
   0  12   2       11.42        0.23      9.09 o 
   1  12   2       72.18       72.91     16.56 o 
   2  12   2       73.89       59.20     16.56 o 
  -7   1   3       53.87       44.60      8.09 o 
  -6   1   3        4.88        6.17      5.89 o 
  -5   1   3      259.90      274.03     12.15 o 
  -4   1   3       26.44       17.49      3.85 o 
  -3   1   3        0.28        0.15      2.38 o 
  -2   1   3      164.59      171.44      5.71 o 
  -1   1   3     1827.90     1672.94     25.35 o 
   0   1   3        2.17       -1.81      1.81 o 
   1   1   3     1816.26     1594.39     39.11 o 
   3   1   3     3162.00     3371.29     57.09 o 
   4   1   3      944.96      824.27     80.41 o 
   5   1   3       16.61       14.33      5.44 o 
   6   1   3       11.95       17.00      6.28 o 
   7   1   3        0.01       -4.11      6.86 o 
  -7   2   3        2.26        5.39      7.18 o 
  -6   2   3        2.19        0.45      5.74 o 
  -5   2   3     1825.26     1786.96     39.22 o 
  -4   2   3     1319.30     1362.67     27.21 o 
  -3   2   3     1698.59     1649.09     33.30 o 
  -2   2   3     1630.64     1617.87     30.58 o 
  -1   2   3       49.19       61.84      4.94 o 
   0   2   3      987.92      911.67     22.88 o 
   1   2   3      311.30      267.24      8.71 o 
   2   2   3      127.44      162.66     11.42 o 
   3   2   3        0.39        0.25      2.64 o 
   4   2   3      124.25      131.95     11.78 o 
   5   2   3      492.90      487.05     27.04 o 
   6   2   3      227.28      219.30     14.50 o 
   7   2   3       20.67       21.32      8.11 o 
  -7   3   3      258.54      254.77     18.10 o 
  -6   3   3       25.82       16.51      6.88 o 
  -5   3   3      345.32      368.17     13.85 o 
  -4   3   3       72.77       80.99      6.48 o 
  -3   3   3      550.16      509.17     14.21 o 
  -2   3   3        2.66       -1.33      1.87 o 
  -1   3   3     6114.28     6263.95    120.22 o 
   0   3   3      325.64      335.66      9.29 o 
   1   3   3      345.76      399.40      9.67 o 
   2   3   3     1135.62     1121.58     23.67 o 
   3   3   3      374.21      381.87     14.88 o 
   4   3   3      546.15      527.86     21.67 o 
   5   3   3      107.48       99.43      9.39 o 
   6   3   3      179.43      174.20     15.08 o 
   7   3   3       37.83       35.41     10.82 o 
  -7   4   3        7.42       19.59      9.50 o 
  -6   4   3       21.22       26.81      8.46 o 
  -5   4   3      696.27      762.65     19.97 o 
  -4   4   3      858.40      846.85     19.87 o 
  -3   4   3      583.95      336.81     22.35 o 
  -2   4   3     4603.13     4693.74     76.22 o 
  -1   4   3       77.51       78.97      5.32 o 
   0   4   3      272.01      236.24      8.56 o 
   1   4   3     1042.89      977.04     17.70 o 
   2   4   3       21.60       12.64      3.52 o 
   3   4   3        0.04       -3.52      3.52 o 
   4   4   3     1377.60     1350.91     35.68 o 
   5   4   3      214.26      202.58     14.92 o 
   6   4   3        0.54       -5.07      7.35 o 
   7   4   3      196.93      198.49     31.62 o 
  -7   5   3        0.21       12.29      9.54 o 
  -6   5   3        8.76       10.91      7.88 o 
  -5   5   3        4.90       11.08      6.04 o 
  -4   5   3      171.25      170.77      9.66 o 
  -3   5   3      168.16      136.27     22.99 o 
  -2   5   3      880.85      939.93     21.06 o 
  -1   5   3       94.64      116.49      6.44 o 
   0   5   3      268.05      258.67      8.34 o 
   1   5   3     2548.54     2646.53     42.08 o 
   2   5   3       33.82       44.40      7.01 o 
   3   5   3       88.11       84.38      7.46 o 
   4   5   3        0.18        3.11      5.17 o 
   5   5   3      260.48      254.13     22.07 o 
   6   5   3      191.35      238.70     18.11 o 
  -6   6   3       68.51       59.42     10.52 o 
  -5   6   3      128.54      129.60     11.15 o 
  -4   6   3        6.39        2.99      5.21 o 
  -3   6   3        0.80        0.01      4.25 o 
  -2   6   3      378.81      404.05     12.80 o 
  -1   6   3      154.96      169.87     12.07 o 
   0   6   3      745.32      775.65     17.04 o 
   1   6   3        3.28        2.05      3.23 o 
   2   6   3      279.32      285.00     11.18 o 
   3   6   3      250.14      251.12     15.30 o 
   4   6   3       39.61       35.00      6.47 o 
   5   6   3      401.85      424.34     21.76 o 
   6   6   3       44.93       48.91     11.09 o 
  -6   7   3      407.87      411.76     27.35 o 
  -5   7   3       10.55        0.44      6.40 o 
  -4   7   3       62.32       67.10      8.42 o 
  -3   7   3      175.79      164.92     11.25 o 
  -2   7   3       34.73       33.96      6.85 o 
  -1   7   3        1.99        0.94      4.05 o 
   0   7   3        1.38       -0.95      3.00 o 
   1   7   3        9.76       11.94      3.64 o 
   2   7   3      583.40      595.46     16.08 o 
   3   7   3       53.51       58.40      6.80 o 
   4   7   3       24.73       23.54      7.03 o 
   5   7   3      539.73      583.12     40.57 o 
   6   7   3       56.26       49.86     12.35 o 
  -6   8   3      139.69      144.89     18.60 o 
  -5   8   3        0.76        9.05      7.54 o 
  -4   8   3      107.16      108.61     12.27 o 
  -3   8   3       51.58       86.44      9.24 o 
  -2   8   3      900.11      973.30     29.16 o 
  -1   8   3      147.36      143.21      9.32 o 
   0   8   3      690.58      702.74     18.76 o 
   1   8   3      101.46      109.57      7.91 o 
   2   8   3       31.56       30.82      5.72 o 
   3   8   3        4.71        3.54      5.02 o 
   4   8   3      153.28      153.23     20.15 o 
   5   8   3      127.75      137.90     14.37 o 
  -5   9   3       99.00      126.04     14.51 o 
  -4   9   3       62.97       55.95     12.38 o 
  -3   9   3       70.44       71.55     10.16 o 
  -2   9   3        3.89        6.29      8.08 o 
  -1   9   3       88.94       95.58      9.70 o 
   0   9   3     1207.83     1163.46     27.59 o 
   1   9   3       78.94       79.57      7.32 o 
   2   9   3      187.32      194.19     12.85 o 
   3   9   3       46.93       51.72      9.06 o 
   4   9   3        4.98        9.62      8.22 o 
   5   9   3       53.28       63.44     11.90 o 
  -4  10   3       44.86       40.21     10.83 o 
  -3  10   3       13.20        6.65      7.57 o 
  -2  10   3        1.69        5.87      6.05 o 
  -1  10   3      233.10      262.61     18.11 o 
   0  10   3      495.79      504.19     20.30 o 
   1  10   3      196.35      212.65     16.76 o 
   2  10   3       37.11       24.74     11.39 o 
   3  10   3        0.04       10.01      6.52 o 
   4  10   3       24.69       10.20      9.33 o 
  -3  11   3       60.10       49.37     10.27 o 
  -2  11   3      129.66      142.40     18.29 o 
  -1  11   3      136.11      153.07     13.39 o 
   0  11   3      188.12      184.55     14.18 o 
   1  11   3      873.57      905.29     46.25 o 
   2  11   3       18.82        4.17     14.58 o 
   3  11   3       66.56       70.24     18.95 o 
  -2  12   3       90.23       91.42     12.42 o 
  -1  12   3       35.16       41.24     10.84 o 
   0  12   3       45.77       54.37     11.03 o 
   1  12   3        5.90       11.10     10.62 o 
   2  12   3        1.01       -7.34     11.77 o 
  -7   0   4       33.75       19.11     10.69 o 
  -6   0   4      825.29      761.08     29.95 o 
  -5   0   4       60.69       63.23      9.00 o 
  -4   0   4      547.31      541.90     19.74 o 
  -3   0   4     1136.09     1076.69     36.56 o 
  -2   0   4     4887.35     4661.83    128.96 o 
  -1   0   4    10960.41    10022.87    217.45 o 
   0   0   4     2370.99     2106.74     80.53 o 
   1   0   4        9.81        8.18      2.96 o 
   2   0   4     3611.55     2270.12     97.19 o 
   3   0   4        0.07        0.51      3.75 o 
   4   0   4       88.31       52.44     60.38 o 
   5   0   4       41.29       37.97      8.59 o 
   6   0   4      177.24      164.18     20.69 o 
   7   0   4       28.97       30.25     11.63 o 
  -7   1   4       56.73       55.85      8.69 o 
  -6   1   4      526.09      543.54     19.01 o 
  -5   1   4       13.75       20.06      5.00 o 
  -4   1   4      777.39      729.40     17.10 o 
  -3   1   4      305.55      297.88      9.73 o 
  -2   1   4      277.83      284.81      6.84 o 
  -1   1   4     1914.63     1805.95     29.07 o 
   0   1   4      261.77      244.80      6.97 o 
   1   1   4     2169.35     1964.39     32.72 o 
   2   1   4      404.92      313.20     10.80 o 
   3   1   4      712.79      756.19     24.72 o 
   4   1   4      169.61      178.54     17.17 o 
   5   1   4        6.79        8.94      4.92 o 
   6   1   4       10.93        6.33      5.97 o 
   7   1   4       46.31       55.34      9.31 o 
  -7   2   4        1.27       -1.22      7.39 o 
  -6   2   4       68.01       78.34      9.28 o 
  -5   2   4     2141.40     2153.87     41.09 o 
  -4   2   4     2639.13     2671.38     47.39 o 
  -3   2   4       64.49       82.23      4.86 o 
  -2   2   4      849.92      705.93     18.16 o 
  -1   2   4    23442.77    22467.26    426.26 o 
   0   2   4     4535.12     4340.55     75.19 o 
   1   2   4      260.07      295.51      9.31 o 
   2   2   4     1543.53     1553.47     34.07 o 
   3   2   4     1206.46     1228.72     24.21 o 
   4   2   4       50.26       27.02      7.38 o 
   5   2   4       17.83       23.22      6.01 o 
   6   2   4       75.17       48.06      9.85 o 
   7   2   4        2.62       -1.15      7.00 o 
  -7   3   4      159.10      152.49     13.72 o 
  -6   3   4        3.91        2.11      5.83 o 
  -5   3   4      796.52      792.87     18.40 o 
  -4   3   4       54.99       41.59      4.70 o 
  -3   3   4      292.83      291.43      9.10 o 
  -2   3   4      492.98      565.95     13.31 o 
  -1   3   4      154.96      172.89     17.95 o 
   0   3   4       26.41       32.29      3.62 o 
   1   3   4       24.46       14.64      2.84 o 
   2   3   4      663.19      631.49     19.47 o 
   3   3   4      116.31      112.06     10.86 o 
   4   3   4      126.20      131.04     13.76 o 
   5   3   4       42.60       42.17      8.43 o 
   6   3   4      105.97      111.19     17.59 o 
   7   3   4       49.57       61.77     11.31 o 
  -7   4   4       52.59       53.76     10.83 o 
  -6   4   4      434.78      521.04     22.41 o 
  -5   4   4      140.50      137.37     12.01 o 
  -4   4   4      431.29      445.06     13.37 o 
  -3   4   4      964.96      961.15     37.92 o 
  -2   4   4     1270.71     1470.30     26.89 o 
  -1   4   4       88.88       88.85      4.94 o 
   0   4   4      131.63      116.48      9.51 o 
   1   4   4        0.12        1.95      2.60 o 
   2   4   4       24.97       18.64      4.09 o 
   3   4   4        6.07       -0.83      4.27 o 
   4   4   4       27.95       20.58      7.72 o 
   5   4   4       19.83       17.49      7.28 o 
   6   4   4      156.49      178.56     15.78 o 
   7   4   4      241.81      233.04     19.52 o 
  -7   5   4      124.90      127.08     17.96 o 
  -6   5   4       80.99       75.04     10.82 o 
  -5   5   4        8.46        5.17      5.87 o 
  -4   5   4        1.94       -0.70      4.46 o 
  -3   5   4      374.50      310.75     31.33 o 
  -2   5   4      446.59      448.49     12.98 o 
  -1   5   4       86.73      126.40      7.17 o 
   0   5   4        0.11        1.52      2.92 o 
   1   5   4      525.36      589.32     12.89 o 
   2   5   4      820.36      924.61     20.04 o 
   3   5   4       33.33       35.15      5.60 o 
   4   5   4       44.37       43.90     11.45 o 
   5   5   4      200.36      223.68     15.92 o 
   6   5   4      239.21      232.04     33.18 o 
  -6   6   4        0.18       -4.66      7.27 o 
  -5   6   4       79.25       76.13      9.11 o 
  -4   6   4       26.09       29.74      6.33 o 
  -3   6   4       27.11       31.60      5.76 o 
  -2   6   4      113.66      123.38     12.01 o 
  -1   6   4       69.55       87.12      6.23 o 
   0   6   4     1824.92     1923.21     37.78 o 
   1   6   4       11.76       12.96      3.36 o 
   2   6   4      179.85      187.58      8.73 o 
   3   6   4        0.10       -0.58      4.12 o 
   4   6   4        0.04        0.62      6.15 o 
   5   6   4      431.81      406.55     22.26 o 
   6   6   4       53.78       53.51     13.19 o 
  -6   7   4       51.57       45.18     10.21 o 
  -5   7   4       72.32       60.19      9.17 o 
  -4   7   4      115.24       91.74      9.49 o 
  -3   7   4      149.29      194.70     11.94 o 
  -2   7   4       87.44      103.09      9.62 o 
  -1   7   4      503.98      495.39     14.57 o 
   0   7   4       53.42       46.68      7.50 o 
   1   7   4     1152.85     1109.84     21.77 o 
   2   7   4       35.02       39.25      5.63 o 
   3   7   4      214.35      241.57     12.05 o 
   4   7   4        0.30       -4.06      5.57 o 
   5   7   4      501.63      519.32     25.51 o 
   6   7   4        3.21       16.50     10.06 o 
  -6   8   4        6.01       11.73      9.51 o 
  -5   8   4        0.46        1.62      7.19 o 
  -4   8   4        6.28        0.25      7.01 o 
  -3   8   4      620.04      570.21     21.55 o 
  -2   8   4      264.00      298.31     18.29 o 
  -1   8   4      156.08      167.43     11.61 o 
   0   8   4      535.68      520.27     15.66 o 
   1   8   4       47.33       45.25      5.92 o 
   2   8   4       71.61       68.90      7.31 o 
   3   8   4      649.31      691.42     19.46 o 
   4   8   4        3.81        2.21      7.18 o 
   5   8   4      241.30      222.85     33.58 o 
  -5   9   4      157.77      164.84     14.15 o 
  -4   9   4       64.56       65.07     10.87 o 
  -3   9   4      324.38      323.05     21.95 o 
  -2   9   4        1.26       -3.66      5.69 o 
  -1   9   4      103.72      111.76     10.36 o 
   0   9   4     1204.23     1265.25     33.93 o 
   1   9   4      114.92      126.64      9.45 o 
   2   9   4       26.09       33.29      6.03 o 
   3   9   4       57.50       51.24      8.17 o 
   4   9   4      152.82      152.17     17.22 o 
   5   9   4       32.64       40.06     11.45 o 
  -4  10   4        0.08        8.71      8.80 o 
  -3  10   4        9.65        8.78      7.71 o 
  -2  10   4        3.98        0.41      6.22 o 
  -1  10   4       77.86       83.87      9.77 o 
   0  10   4       95.34      100.77     10.72 o 
   1  10   4      206.95      240.61     16.14 o 
   2  10   4       79.65       83.22     18.18 o 
   3  10   4        4.84        8.51      6.41 o 
   4  10   4      189.40      182.17     16.71 o 
  -3  11   4        0.76       -5.03      7.95 o 
  -2  11   4       91.59       69.59     10.46 o 
  -1  11   4      188.19      188.52     14.76 o 
   0  11   4      119.87      121.40     12.05 o 
   1  11   4        1.66       -0.51     19.09 o 
   2  11   4      228.25      216.53     23.68 o 
   3  11   4        5.50       -5.91      9.57 o 
  -2  12   4      100.08       80.71     19.83 o 
  -1  12   4        1.34       -1.94      6.98 o 
   0  12   4       17.90       20.41      9.48 o 
   1  12   4        5.78       -3.53     10.37 o 
  -7   1   5        5.46        9.21      6.68 o 
  -6   1   5      545.88      554.04     18.97 o 
  -5   1   5        0.30        0.99      4.15 o 
  -4   1   5       79.45       70.55      5.73 o 
  -3   1   5        0.64        4.13      2.51 o 
  -2   1   5      187.71      150.58      4.92 o 
  -1   1   5      106.23       84.04      4.03 o 
   0   1   5    15203.69    13512.08    376.54 o 
   1   1   5       31.97       55.39      4.13 o 
   2   1   5       53.29       59.55      4.84 o 
   3   1   5       97.29      101.11      7.90 o 
   4   1   5      346.70      358.42     17.59 o 
   5   1   5       47.25       47.28      6.51 o 
   6   1   5        0.11        2.65      5.61 o 
   7   1   5       94.16       98.93     10.97 o 
  -7   2   5       35.31       37.08      8.54 o 
  -6   2   5       55.98       68.82     12.09 o 
  -5   2   5     1225.05     1181.42     25.75 o 
  -4   2   5      575.51      599.72     13.90 o 
  -3   2   5      197.34      183.15      6.80 o 
  -2   2   5     6878.88     6795.77    106.91 o 
  -1   2   5    58261.80    55074.64   1041.86 o 
   0   2   5       21.44       25.75      3.11 o 
   1   2   5       81.84      112.22      7.16 o 
   2   2   5       58.97       78.50      5.14 o 
   3   2   5      152.42      180.53     12.65 o 
   4   2   5      197.77       80.14     49.50 o 
   5   2   5      436.24      406.73     16.85 o 
   6   2   5      457.73      479.83     19.01 o 
   7   2   5       37.33       45.74      9.56 o 
  -7   3   5       47.49       61.21      9.52 o 
  -6   3   5        9.17        6.86      5.95 o 
  -5   3   5       11.77       12.33      4.41 o 
  -4   3   5     2472.28     2462.86     41.03 o 
  -3   3   5       84.63       84.95      5.43 o 
  -2   3   5      154.25      167.85      7.50 o 
  -1   3   5      167.94      199.02     18.97 o 
   1   3   5     1864.79     1805.47     38.44 o 
   2   3   5      794.53      822.58     18.65 o 
   3   3   5       76.85       74.47      6.05 o 
   4   3   5       17.87       18.63      6.23 o 
   5   3   5       23.52       11.45      6.76 o 
   6   3   5      246.58      223.10     17.25 o 
   7   3   5        0.12        7.34      8.94 o 
  -7   4   5       53.40       55.17     11.28 o 
  -6   4   5      120.31      116.09     12.14 o 
  -5   4   5       53.26       52.32      8.08 o 
  -4   4   5      956.44     1011.97     22.33 o 
  -3   4   5       19.26       22.62      3.85 o 
  -2   4   5     1123.85     1172.93     28.12 o 
  -1   4   5     1480.58     1502.32     33.46 o 
   0   4   5        1.17       -2.06      2.06 o 
   1   4   5      507.05      561.33     15.88 o 
   2   4   5        9.53        3.25      2.83 o 
   3   4   5      192.73      228.86     10.90 o 
   4   4   5       70.07       70.13      8.85 o 
   5   4   5      131.76      129.97     12.81 o 
   6   4   5      198.36      182.09     17.74 o 
  -7   5   5      335.94      354.76     25.27 o 
  -6   5   5      235.22      234.18     16.73 o 
  -5   5   5       16.59       19.88      6.46 o 
  -4   5   5        5.54        4.02      4.97 o 
  -3   5   5       26.86       19.53      6.37 o 
  -2   5   5       50.48       62.11      5.98 o 
  -1   5   5       10.28        6.43      3.94 o 
   0   5   5       88.53       81.82      5.15 o 
   1   5   5     1134.24     1257.29     22.62 o 
   2   5   5       27.95       14.36      3.88 o 
   3   5   5        0.31        0.44      4.18 o 
   4   5   5     7826.74     8276.20    193.08 o 
   5   5   5        2.05        1.18      6.93 o 
   6   5   5        0.79        9.19      8.62 o 
  -6   6   5      208.76      235.35     17.04 o 
  -5   6   5      108.25       96.15      9.84 o 
  -4   6   5       47.07       35.54      6.49 o 
  -3   6   5       25.07       33.60      5.98 o 
  -2   6   5        6.30        4.82      3.37 o 
  -1   6   5       82.18       79.86      6.48 o 
   0   6   5     1700.44     1675.46     43.13 o 
   1   6   5        5.72        3.07      3.07 o 
   2   6   5       20.90       22.40      4.21 o 
   3   6   5      887.50      925.76     24.02 o 
   4   6   5      137.77      129.13     15.16 o 
   5   6   5     1066.46     1145.31     35.49 o 
   6   6   5        1.66       15.56     13.04 o 
  -6   7   5       45.64       43.00     10.05 o 
  -5   7   5       29.22       48.97      8.44 o 
  -4   7   5       50.71       44.28      7.78 o 
  -3   7   5       54.33       49.02      7.22 o 
  -2   7   5       23.14       27.78      6.31 o 
  -1   7   5      284.13      105.52     21.31 o 
   0   7   5        7.34        7.27      3.94 o 
   1   7   5      151.82      199.41      9.49 o 
   2   7   5       93.84      117.54      7.85 o 
   3   7   5       31.46       42.37      6.31 o 
   4   7   5        0.76       -2.94      5.91 o 
   5   7   5      158.24      135.31     14.53 o 
   6   7   5       94.28       97.19     14.19 o 
  -6   8   5        0.88        7.44     10.53 o 
  -5   8   5       78.20       48.79     13.59 o 
  -4   8   5        0.20       -4.28      5.99 o 
  -3   8   5       15.18       31.22      8.04 o 
  -2   8   5       24.65       16.26      6.22 o 
  -1   8   5       37.47       47.41      7.42 o 
   0   8   5      705.24      730.38     19.38 o 
   1   8   5      293.92      303.70     13.09 o 
   2   8   5      268.20      305.20     14.90 o 
   3   8   5      433.51      448.38     15.77 o 
   4   8   5        3.09        5.96      7.68 o 
   5   8   5       33.49       33.35     11.48 o 
  -5   9   5       74.65       65.77     11.57 o 
  -4   9   5      319.65      341.21     20.34 o 
  -3   9   5       38.89       29.90      8.28 o 
  -2   9   5       58.22       45.80      8.29 o 
  -1   9   5       21.95       24.55      6.62 o 
   0   9   5     2830.80     2814.39     63.68 o 
   1   9   5        2.11       -0.05      4.57 o 
   2   9   5        8.97       -1.03      5.15 o 
   3   9   5      495.63      464.85     27.90 o 
   4   9   5       58.39       56.90     10.78 o 
   5   9   5      155.25      136.19     32.33 o 
  -4  10   5       51.37       46.48     12.48 o 
  -3  10   5        3.81       -0.31      7.17 o 
  -2  10   5       29.58       20.99      7.88 o 
  -1  10   5       23.48       29.17      7.56 o 
   0  10   5       65.13       63.11     10.76 o 
   1  10   5      740.47      720.86     25.00 o 
   2  10   5       24.80       11.84      8.66 o 
   3  10   5        2.95       10.44      7.46 o 
   4  10   5        0.00        6.67      8.84 o 
  -3  11   5       27.99       42.39     11.53 o 
  -2  11   5       27.65       30.66      8.63 o 
  -1  11   5        1.95       -4.16      6.31 o 
   0  11   5        2.88        4.48      6.87 o 
   1  11   5      134.95      158.94     17.81 o 
   2  11   5       72.00       52.64     14.59 o 
   3  11   5       21.34       20.28     11.65 o 
  -2  12   5       57.25       39.86     14.03 o 
  -1  12   5      270.18      268.45     18.42 o 
   0  12   5       13.70       14.62      8.90 o 
   1  12   5        4.30        9.54     12.01 o 
  -7   0   6       62.55       77.90     13.19 o 
  -6   0   6      492.76      496.56     19.79 o 
  -5   0   6        1.38        6.66      5.80 o 
  -4   0   6      249.57      228.71     13.13 o 
  -3   0   6      135.62      128.66     10.67 o 
  -2   0   6    10984.43     9949.84    217.90 o 
  -1   0   6       56.21       29.91      3.72 o 
   0   0   6      621.91      436.99     25.89 o 
   1   0   6     3403.13     3347.47     77.25 o 
   2   0   6     2463.57     2406.91     76.42 o 
   3   0   6      632.04      611.27     21.56 o 
   4   0   6        6.19        1.98      4.93 o 
   5   0   6        0.01        9.50      7.27 o 
   6   0   6      334.31      316.83     22.96 o 
   7   0   6        3.44        2.01     10.41 o 
  -7   1   6       94.87      112.71      9.28 o 
  -6   1   6     1052.62     1100.09     26.05 o 
  -5   1   6        1.29        2.20      4.15 o 
  -4   1   6      325.87      296.59      9.81 o 
  -3   1   6      588.63      614.73     16.89 o 
  -2   1   6      235.37      231.09      5.44 o 
  -1   1   6      494.71      459.70     12.64 o 
   0   1   6       21.61       30.84      3.62 o 
   1   1   6     2763.29     2490.47     50.38 o 
   2   1   6      193.00      153.92      8.94 o 
   3   1   6      207.52      252.00     11.34 o 
   4   1   6        8.55        3.45      3.50 o 
   5   1   6      101.50       60.22      7.33 o 
   6   1   6      580.03      526.70     18.83 o 
   7   1   6       78.29       80.85     11.94 o 
  -7   2   6       25.79       21.14      7.69 o 
  -6   2   6        5.89        3.25      5.28 o 
  -5   2   6      184.49      205.93      9.56 o 
  -4   2   6      139.34      156.99      7.42 o 
  -3   2   6       36.35       39.64      3.52 o 
  -2   2   6     4682.07     4691.53     74.67 o 
  -1   2   6    18106.60    17156.88    525.81 o 
   0   2   6      757.71      702.66     16.47 o 
   1   2   6      253.87      247.66     18.39 o 
   2   2   6     3990.83     4533.86    102.99 o 
   3   2   6      367.78      398.02     13.06 o 
   4   2   6       39.52       31.57      5.56 o 
   5   2   6       17.96       16.86      5.99 o 
   6   2   6        1.13        0.95      6.00 o 
   7   2   6       32.95       40.20      9.07 o 
  -7   3   6        1.13        4.19      7.37 o 
  -6   3   6       41.88       49.22      7.80 o 
  -5   3   6        0.16       -0.31      3.93 o 
  -4   3   6        4.45        6.68      4.13 o 
  -3   3   6      900.21      826.60     17.40 o 
  -2   3   6      987.22     1063.97     22.43 o 
   0   3   6        6.69        5.47      2.22 o 
   1   3   6     1510.40     1684.45     36.58 o 
   2   3   6      269.97      301.59      9.97 o 
   3   3   6      156.47      173.74      9.58 o 
   4   3   6       93.75      100.86     10.01 o 
   5   3   6      225.99      200.96     14.95 o 
   6   3   6       47.69       68.20     11.40 o 
   7   3   6        7.59        9.02      9.09 o 
  -7   4   6        5.73       20.65      9.15 o 
  -6   4   6       29.07       34.70      8.49 o 
  -5   4   6       47.05       47.19      7.65 o 
  -4   4   6       30.07       16.76      5.05 o 
  -3   4   6     1326.06     1285.15     24.93 o 
  -2   4   6       18.78       13.24      7.11 o 
  -1   4   6      620.76      604.18     18.64 o 
   0   4   6     1199.56     1187.35     21.77 o 
   1   4   6      897.78      932.51     20.66 o 
   2   4   6     1343.33     1535.93     35.68 o 
   3   4   6      133.29      147.13      9.92 o 
   4   4   6       72.37       57.55      8.40 o 
   5   4   6       48.64       47.70      9.10 o 
   6   4   6       33.76       41.61     10.31 o 
  -7   5   6       43.35       43.47     13.73 o 
  -6   5   6      225.40      246.75     19.11 o 
  -5   5   6      345.65      360.35     16.31 o 
  -4   5   6      118.40      119.59      9.09 o 
  -3   5   6       48.44       52.64      8.34 o 
  -2   5   6       15.40       15.80      5.68 o 
  -1   5   6      802.40      819.39     31.36 o 
   0   5   6       60.13       53.55      5.21 o 
   1   5   6      431.50      469.57     20.88 o 
   2   5   6      537.80      511.34     14.90 o 
   3   5   6        4.83        3.49      4.27 o 
   4   5   6      121.86      132.10     11.91 o 
   5   5   6      317.73      313.91     19.23 o 
   6   5   6      189.68      201.95     17.88 o 
  -6   6   6       21.92       20.22      8.70 o 
  -5   6   6      120.13      126.73     23.42 o 
  -4   6   6       75.16       64.51      7.64 o 
  -3   6   6       12.17       20.07      5.62 o 
  -2   6   6      250.91      280.55     15.90 o 
   0   6   6      483.18      544.66     16.32 o 
   1   6   6        3.73        1.91      3.35 o 
   2   6   6      420.32      448.01     12.49 o 
   3   6   6     3271.25     3321.72     65.04 o 
   4   6   6        3.71       -5.04      6.20 o 
   5   6   6      252.38      232.14     17.22 o 
   6   6   6       11.50       12.15     11.08 o 
  -6   7   6       17.08       17.75      8.65 o 
  -5   7   6       25.07       12.87      7.31 o 
  -4   7   6      425.18      440.49     17.71 o 
  -3   7   6        0.52       -5.19      5.62 o 
  -2   7   6      195.47      231.08     13.37 o 
  -1   7   6        1.03        1.16      5.22 o 
   0   7   6        0.97       -3.13      3.57 o 
   1   7   6      370.35      390.88     12.49 o 
   2   7   6       69.93       83.02      7.79 o 
   3   7   6       17.13       14.11      5.36 o 
   4   7   6        8.78       12.06      6.74 o 
   5   7   6       63.87       81.29     11.24 o 
  -6   8   6        0.95        8.06     10.25 o 
  -5   8   6        0.69        4.62      7.05 o 
  -4   8   6       31.91       35.80      9.03 o 
  -3   8   6      154.21      151.57     12.73 o 
  -2   8   6      437.13      418.19     17.61 o 
  -1   8   6       36.69       34.61      6.78 o 
   0   8   6        3.54        7.50      4.38 o 
   1   8   6      731.25      738.81     18.27 o 
   2   8   6       42.97       52.09      6.48 o 
   3   8   6      108.34      114.47     10.25 o 
   4   8   6      171.98      159.01     13.17 o 
   5   8   6        9.11       10.45      9.35 o 
  -5   9   6       21.50       14.68     11.03 o 
  -4   9   6       59.77       48.74      9.97 o 
  -3   9   6      491.62      439.12     22.87 o 
  -2   9   6      113.09      119.45     11.36 o 
  -1   9   6       62.42       44.72      7.91 o 
   0   9   6      539.24      544.02     20.15 o 
   1   9   6        2.15        4.25      5.16 o 
   2   9   6        0.28       -2.13      4.97 o 
   3   9   6      419.64      439.79     19.30 o 
   4   9   6       74.83       63.53     11.75 o 
  -4  10   6      131.94      117.58     15.85 o 
  -3  10   6        0.22       -4.55      7.30 o 
  -2  10   6        0.43        0.40      6.74 o 
  -1  10   6       74.90       79.84      9.86 o 
   0  10   6       18.17       20.13      7.38 o 
   1  10   6        5.42        7.19      7.10 o 
   2  10   6        2.62       -1.30      8.36 o 
   3  10   6        0.04        7.34      7.55 o 
   4  10   6      746.82      761.74     29.69 o 
  -3  11   6      328.71      319.95     24.40 o 
  -2  11   6       10.15        9.79      7.45 o 
  -1  11   6        1.59       -1.08      6.47 o 
   0  11   6       63.45       53.36      9.37 o 
   1  11   6      331.73      381.02     38.97 o 
   2  11   6      239.12      248.10     25.24 o 
   3  11   6       40.29       37.23     15.06 o 
  -2  12   6        7.12        7.85      9.23 o 
  -1  12   6        6.85       15.09      9.67 o 
   0  12   6       44.37       30.80     14.01 o 
   1  12   6      129.09      100.99     25.51 o 
  -7   1   7        2.01        2.19      6.36 o 
  -6   1   7      571.42      581.62     15.08 o 
  -5   1   7      242.15      255.15     10.51 o 
  -4   1   7        2.22        2.02      2.96 o 
  -3   1   7     1634.83     1515.62     27.24 o 
  -2   1   7     4629.03     4425.42     70.45 o 
  -1   1   7      716.84      654.47     18.09 o 
   0   1   7        0.48       -0.46      1.54 o 
   1   1   7      345.19      365.83     12.99 o 
   2   1   7     1600.26     1547.65     31.44 o 
   3   1   7      653.48      685.35     18.23 o 
   4   1   7      235.25      253.28     11.97 o 
   5   1   7      464.82      423.56     16.03 o 
   6   1   7       17.31       15.30      6.73 o 
   7   1   7        9.60       10.42      7.65 o 
  -7   2   7       21.99       25.05      7.94 o 
  -6   2   7      160.87      164.26     10.47 o 
  -5   2   7      302.34      327.21     11.12 o 
  -4   2   7       41.25       43.31      4.29 o 
  -3   2   7        3.21        4.38      2.28 o 
  -2   2   7     1392.35     1443.49     32.27 o 
  -1   2   7     2633.99     2313.80     67.69 o 
   0   2   7     3658.76     3459.52     61.07 o 
   1   2   7     1659.98     1646.51     35.40 o 
   2   2   7     2590.22     2675.41     60.97 o 
   3   2   7        6.69        7.20      3.76 o 
   4   2   7        3.64        4.38      4.40 o 
   5   2   7        4.05       10.26      5.86 o 
   6   2   7       12.67        6.64      6.65 o 
   7   2   7       15.05       11.22      8.22 o 
  -7   3   7        4.33        4.07      7.08 o 
  -6   3   7        0.35        2.18      5.19 o 
  -5   3   7      243.41      248.92     11.81 o 
  -4   3   7      252.41      262.79      9.32 o 
  -3   3   7     1019.28     1075.50     21.15 o 
  -2   3   7       12.29        9.24      3.16 o 
  -1   3   7      321.34      297.64     24.39 o 
   0   3   7     1853.11     1853.85     39.19 o 
   1   3   7     3504.83     3740.44     75.47 o 
   2   3   7        9.24       23.77      4.09 o 
   3   3   7       52.63       77.81     11.40 o 
   4   3   7      319.51      328.94     17.40 o 
   5   3   7      195.25      198.43     14.97 o 
   6   3   7       11.94        2.85      8.07 o 
  -7   4   7       16.81       25.82     11.02 o 
  -6   4   7      236.01      267.37     14.99 o 
  -5   4   7       28.03       32.45      7.27 o 
  -4   4   7        8.72        5.77      4.45 o 
  -3   4   7        0.00       -1.47      3.41 o 
  -2   4   7     3972.87     3849.12     78.71 o 
  -1   4   7     1503.15     1440.16     36.91 o 
   0   4   7      693.85      679.33     15.85 o 
   1   4   7     1224.55     1279.80     27.42 o 
   2   4   7        8.57        9.75      3.73 o 
   3   4   7       15.06       17.93      4.72 o 
   4   4   7       30.76       29.78      7.52 o 
   5   4   7       17.93       25.09      8.08 o 
   6   4   7       46.49       46.74     10.67 o 
  -7   5   7      150.97      178.65     20.33 o 
  -6   5   7      132.96      127.11     12.44 o 
  -5   5   7       43.56       36.40      7.18 o 
  -4   5   7       31.71       25.73      6.78 o 
  -3   5   7        5.69       -0.79      3.47 o 
  -2   5   7      687.02      706.81     20.37 o 
  -1   5   7      600.31      618.07     20.20 o 
   0   5   7      856.74      880.79     17.84 o 
   1   5   7      405.39      445.57     13.33 o 
   2   5   7      552.62      552.71     17.74 o 
   3   5   7       65.02       73.68      9.92 o 
   4   5   7      697.47      678.05     23.93 o 
   5   5   7      298.12      323.81     20.00 o 
   6   5   7       24.41       40.54     10.51 o 
  -6   6   7       32.92       24.60      8.45 o 
  -5   6   7       24.68       35.98      7.55 o 
  -4   6   7        1.26       -1.83      4.81 o 
  -3   6   7       25.59       25.56      7.25 o 
  -2   6   7       16.65       12.23      5.52 o 
  -1   6   7      480.65      450.66     31.60 o 
   0   6   7      109.27      119.75      8.05 o 
   1   6   7       31.76       40.28      5.13 o 
   2   6   7       79.70       69.62      9.46 o 
   3   6   7     1459.58     1510.73     39.17 o 
   4   6   7        0.11       -2.87      6.43 o 
   5   6   7        3.34        8.94      8.26 o 
   6   6   7       92.07       76.64     13.16 o 
  -6   7   7       70.26       81.00     17.10 o 
  -5   7   7        1.19        2.19      6.46 o 
  -4   7   7      255.08      234.06     13.54 o 
  -3   7   7        6.96        6.71      6.08 o 
  -2   7   7      335.07      352.44     15.55 o 
  -1   7   7      181.36      210.29     16.59 o 
   0   7   7       55.64       38.30      8.82 o 
   1   7   7        2.48        0.09      5.32 o 
   2   7   7       54.10       46.38      6.70 o 
   3   7   7      473.69      526.95     18.39 o 
   4   7   7        0.71        4.64      7.23 o 
   5   7   7       11.20        7.11      8.60 o 
  -6   8   7      123.50      134.41     20.25 o 
  -5   8   7        8.67        3.61      8.07 o 
  -4   8   7       57.30       41.80      9.08 o 
  -3   8   7        1.33       -0.69      6.27 o 
  -2   8   7       19.33        5.61      5.97 o 
  -1   8   7      215.90      235.86     14.04 o 
   0   8   7     1033.78     1049.79     29.44 o 
   1   8   7      127.70      129.92      8.31 o 
   2   8   7      272.84      276.73     15.22 o 
   3   8   7      185.29      205.57     19.95 o 
   4   8   7      520.65      483.46     26.26 o 
   5   8   7       56.52       47.87     11.56 o 
  -5   9   7       87.33       70.72     14.40 o 
  -4   9   7       83.13       94.92     13.96 o 
  -3   9   7       24.36       13.05      7.61 o 
  -2   9   7      127.51      139.89     12.44 o 
  -1   9   7      165.68      195.52     19.99 o 
   0   9   7      232.03      279.42     16.33 o 
   1   9   7      572.73      583.70     21.43 o 
   2   9   7       42.27       41.87      6.65 o 
   3   9   7      109.63       96.77     10.34 o 
   4   9   7       53.57       65.80     11.28 o 
  -4  10   7       28.83       34.49     11.94 o 
  -3  10   7       56.46       44.67     11.42 o 
  -2  10   7       28.86       16.51      7.50 o 
  -1  10   7      174.91      208.38     14.77 o 
   0  10   7      141.57      161.16     13.41 o 
   1  10   7       37.10       30.73      8.48 o 
   2  10   7       14.03       -1.27      8.92 o 
   3  10   7       52.97       49.80     11.97 o 
   4  10   7        5.69        6.55      9.72 o 
  -3  11   7        0.01       -2.13      9.46 o 
  -2  11   7      113.50      111.15     14.74 o 
  -1  11   7        6.31        0.21      6.68 o 
   0  11   7       84.86       70.58     10.41 o 
   1  11   7       12.90        8.31      7.89 o 
   2  11   7       99.50       88.62     17.01 o 
  -1  12   7       20.92       13.25      9.70 o 
   0  12   7       34.42       13.29     10.22 o 
   1  12   7       82.78       88.93     14.40 o 
  -7   0   8       70.75       64.09     10.70 o 
  -6   0   8     1457.39     1511.23     39.86 o 
  -5   0   8        3.70        0.40      7.84 o 
  -4   0   8      171.66      168.82     11.16 o 
  -3   0   8      159.33      160.25      8.97 o 
  -2   0   8      258.01      230.85     10.69 o 
  -1   0   8     1276.29     1140.81     33.47 o 
   0   0   8     1708.33     1338.82     39.22 o 
   1   0   8     1779.83     1595.60     35.29 o 
   2   0   8      574.31      523.68     18.00 o 
   3   0   8      308.47      259.15     17.40 o 
   4   0   8     1402.55     1405.54     44.95 o 
   5   0   8      758.47      631.77     35.76 o 
   6   0   8       48.76       36.27     10.92 o 
   7   0   8       40.04       21.82     11.81 o 
  -7   1   8        0.26       -0.17      6.39 o 
  -6   1   8       81.37       79.50      6.87 o 
  -5   1   8      136.37      138.59      7.87 o 
  -4   1   8       62.78       69.38      4.71 o 
  -3   1   8      108.17      110.47      5.57 o 
  -2   1   8     1196.47     1167.31     22.90 o 
  -1   1   8     1420.38     1269.52     51.52 o 
   0   1   8       80.23       84.12      3.61 o 
   1   1   8      177.26      147.84      5.95 o 
   2   1   8     2501.48     2476.24     53.19 o 
   3   1   8      612.42      597.36     15.45 o 
   4   1   8        1.56        1.50      3.86 o 
   5   1   8        2.43        3.42      5.01 o 
   6   1   8        0.08       -5.30      5.71 o 
   7   1   8       13.10        5.53      7.63 o 
  -7   2   8       87.58       81.91      9.85 o 
  -6   2   8      831.84      862.05     22.00 o 
  -5   2   8      516.53      506.24     16.98 o 
  -4   2   8      151.42      156.39      7.25 o 
  -3   2   8     2002.01     2108.28     33.65 o 
  -2   2   8      483.00      516.33     27.84 o 
  -1   2   8     1392.70     1189.68     37.66 o 
   0   2   8      101.53       88.39      4.70 o 
   1   2   8      177.58      184.35      8.24 o 
   2   2   8      268.19      322.86     10.20 o 
   3   2   8     1059.18     1143.12     30.08 o 
   4   2   8       92.50       94.84      8.56 o 
   5   2   8       16.66       19.21      6.01 o 
   6   2   8       15.27       13.17      6.75 o 
  -7   3   8        9.79       14.99      7.56 o 
  -6   3   8        1.54       -0.64      5.15 o 
  -5   3   8      115.78      119.41      8.27 o 
  -4   3   8       48.76       43.09      6.31 o 
  -3   3   8       30.03       35.04      3.65 o 
  -2   3   8      471.81      452.90     21.53 o 
  -1   3   8       66.28       78.29      5.27 o 
   0   3   8     2847.84     2944.02     59.81 o 
   1   3   8      490.42      480.19     14.32 o 
   2   3   8      883.71      994.54     25.69 o 
   3   3   8       75.03       99.98     15.04 o 
   4   3   8      310.87      336.82     17.76 o 
   5   3   8       56.62       25.93      8.05 o 
   6   3   8       19.51       14.54      7.77 o 
  -7   4   8       39.13       39.59     10.08 o 
  -6   4   8       28.24       32.09      7.22 o 
  -5   4   8      329.70      373.81     15.08 o 
  -4   4   8      351.93      370.77     13.18 o 
  -3   4   8      263.08      268.96     10.76 o 
  -2   4   8      108.72      110.77      9.49 o 
  -1   4   8      242.56      290.77     18.74 o 
   0   4   8      160.97      187.11     13.67 o 
   1   4   8        3.49        2.93      3.24 o 
   2   4   8      456.35      521.35     25.31 o 
   3   4   8      357.66      352.72     17.32 o 
   4   4   8      597.00      595.70     22.08 o 
   5   4   8      207.42      242.89     18.12 o 
   6   4   8      189.04      188.78     16.58 o 
  -7   5   8       27.16       40.81     12.28 o 
  -6   5   8       45.09       47.95      8.42 o 
  -5   5   8       14.34       17.88      5.91 o 
  -4   5   8      250.80      234.68     12.35 o 
  -3   5   8      140.16      122.56     10.84 o 
  -2   5   8      426.53      475.21     19.99 o 
  -1   5   8       58.50       63.20      6.19 o 
   0   5   8      244.29      279.93      8.71 o 
   1   5   8      301.04      317.94     11.43 o 
   2   5   8      214.73      240.91     15.85 o 
   3   5   8      619.69      648.54     21.87 o 
   4   5   8      708.59      746.89     25.64 o 
   5   5   8       55.61       68.67     11.02 o 
   6   5   8       23.53       24.75     10.18 o 
  -6   6   8       26.75       23.98      9.57 o 
  -5   6   8       89.14       74.47      8.89 o 
  -4   6   8        1.51        1.05      5.01 o 
  -3   6   8      704.11      714.91     22.76 o 
  -2   6   8      165.82      187.54     11.46 o 
  -1   6   8        4.53       -3.59      5.06 o 
   0   6   8      177.88      215.24     12.17 o 
   1   6   8        0.49       -1.24      3.04 o 
   2   6   8       54.57       59.11      7.11 o 
   3   6   8     1013.25     1101.01     31.53 o 
   4   6   8      769.44      781.90     26.85 o 
   5   6   8       43.64       53.74     11.84 o 
   6   6   8       68.96       63.45     12.69 o 
  -6   7   8      173.77      207.44     19.70 o 
  -5   7   8      158.95      145.94     14.04 o 
  -4   7   8      603.73      614.56     26.76 o 
  -3   7   8      375.67      338.59     17.75 o 
  -2   7   8      222.81      231.23     19.06 o 
  -1   7   8     1528.59     1580.94     38.59 o 
   0   7   8      486.42      495.11     14.96 o 
   1   7   8      109.02      124.40      7.90 o 
   2   7   8       23.91       24.89      5.28 o 
   3   7   8       21.58       16.07      7.13 o 
   4   7   8        7.20        1.73      7.36 o 
   5   7   8      335.66      373.20     34.54 o 
  -5   8   8       13.47       13.35     15.70 o 
  -4   8   8       21.65       11.67     10.80 o 
  -3   8   8      184.77      179.74     15.76 o 
  -2   8   8        0.83        3.10      5.64 o 
  -1   8   8       42.41       61.65      7.95 o 
   0   8   8      109.41      105.41     10.23 o 
   1   8   8      214.56      217.73     10.48 o 
   2   8   8      376.30      398.53     14.04 o 
   3   8   8      424.09      471.76     28.08 o 
   4   8   8        4.71        8.40      7.46 o 
   5   8   8       56.08       64.56     12.33 o 
  -5   9   8       28.27       30.83     11.97 o 
  -4   9   8       63.38       47.49     12.10 o 
  -3   9   8       25.90       12.62      8.73 o 
  -2   9   8        7.52        7.17      6.58 o 
  -1   9   8      100.99      137.98     11.70 o 
   0   9   8     1500.87     1489.23     39.10 o 
   1   9   8        8.16        1.30      6.52 o 
   2   9   8       20.83        9.88      6.48 o 
   3   9   8        0.00       -2.68      6.53 o 
   4   9   8       50.06       37.70     10.14 o 
  -4  10   8       96.58       71.53     19.83 o 
  -3  10   8      210.03      228.67     19.96 o 
  -2  10   8        1.93        4.24      7.99 o 
  -1  10   8       15.20       16.02      7.01 o 
   0  10   8      111.23      122.95     18.97 o 
   1  10   8      251.85      232.30     16.15 o 
   2  10   8       20.16       21.43      8.12 o 
   3  10   8        6.32        9.16      7.88 o 
  -3  11   8        4.24       -1.63     10.37 o 
  -2  11   8        4.85       -1.28      8.44 o 
  -1  11   8        0.10       -4.83      8.03 o 
   0  11   8       42.55       18.27     12.74 o 
   1  11   8       48.60       48.01     10.52 o 
   2  11   8       17.66       24.75     18.00 o 
  -1  12   8       84.32       76.14     19.62 o 
   0  12   8        0.07        4.65      9.48 o 
  -7   1   9      225.24      232.33     13.36 o 
  -6   1   9      294.54      303.98     11.04 o 
  -5   1   9      796.31      790.69     16.31 o 
  -4   1   9       65.43       66.13      4.57 o 
  -3   1   9       57.21       55.32      4.07 o 
  -2   1   9     4232.20     3960.03     69.93 o 
  -1   1   9     2431.13     2110.98     48.71 o 
   0   1   9      669.74      694.86     13.21 o 
   1   1   9     1292.37     1198.33     23.89 o 
   2   1   9     1303.05     1449.31     30.20 o 
   3   1   9     1032.11     1021.75     22.45 o 
   4   1   9      131.01      124.07      8.77 o 
   5   1   9      235.16      248.85     13.65 o 
   6   1   9       51.63       31.79      7.35 o 
  -7   2   9        0.91       14.72      7.31 o 
  -6   2   9      218.66      220.78     11.75 o 
  -5   2   9      328.88      369.61     10.35 o 
  -4   2   9      297.44      306.97      8.35 o 
  -3   2   9      362.52      398.87      9.13 o 
  -2   2   9      569.53      523.02     13.95 o 
  -1   2   9      380.28      456.30     12.15 o 
   0   2   9       12.16       14.18      5.58 o 
   1   2   9     1934.40     1882.41     40.27 o 
   2   2   9       76.88       96.40      6.25 o 
   3   2   9      135.23      183.85     11.70 o 
   4   2   9        7.88        4.67      4.89 o 
   5   2   9      182.90      181.49     11.68 o 
   6   2   9       13.57       20.27      7.24 o 
  -7   3   9        3.75       19.21      7.47 o 
  -6   3   9       78.63       89.70      8.32 o 
  -5   3   9       17.54       19.35      4.86 o 
  -4   3   9      423.27      405.67     11.56 o 
  -3   3   9      289.60      282.58      9.87 o 
  -2   3   9      124.33      135.94     15.17 o 
  -1   3   9      137.89      140.79      9.42 o 
   0   3   9     2220.76     2395.55     54.97 o 
   1   3   9      205.09      247.18      8.98 o 
   2   3   9       37.05       33.63      5.49 o 
   3   3   9      490.14      497.49     17.85 o 
   4   3   9      435.71      444.05     21.11 o 
   5   3   9       24.14       20.64      7.89 o 
   6   3   9        7.73       13.21      8.01 o 
  -7   4   9       81.86       83.08     14.03 o 
  -6   4   9       85.91       97.13      9.68 o 
  -5   4   9     1082.34     1127.42     34.25 o 
  -4   4   9        7.13        7.23      4.46 o 
  -3   4   9      573.41      603.89     18.15 o 
  -2   4   9     2641.17     2732.99     58.11 o 
  -1   4   9     1318.61     1264.19     33.95 o 
   0   4   9       55.87       47.59      5.39 o 
   1   4   9     1291.20     1426.04     29.76 o 
   2   4   9      246.35      262.59     11.13 o 
   3   4   9       79.68       79.41      8.87 o 
   4   4   9      571.61      619.37     22.66 o 
   5   4   9        2.96        4.96      7.24 o 
   6   4   9        8.92       20.15      9.80 o 
  -7   5   9        0.09        4.30     10.04 o 
  -6   5   9        0.24       11.41      7.72 o 
  -5   5   9      116.01      108.09      9.82 o 
  -4   5   9      397.32      457.54     18.51 o 
  -3   5   9        0.01       -4.46      4.46 o 
  -2   5   9      346.63      324.96     15.26 o 
  -1   5   9      774.75      781.22     21.18 o 
   0   5   9       47.09       57.35      5.25 o 
   1   5   9      182.81      226.22     10.64 o 
   2   5   9      228.42      222.50     22.08 o 
   3   5   9        2.08        0.30      5.33 o 
   4   5   9      283.85      311.45     22.15 o 
   5   5   9        1.17       -3.68      7.38 o 
   6   5   9      134.18      151.14     24.81 o 
  -6   6   9       32.22       23.55      9.50 o 
  -5   6   9       42.37       38.81      8.55 o 
  -4   6   9      464.25      437.46     18.43 o 
  -3   6   9       15.54       13.08      6.15 o 
  -2   6   9       49.97       52.67     10.52 o 
  -1   6   9        9.06        8.99      4.16 o 
   0   6   9      410.96      416.85     13.12 o 
   1   6   9      103.96      116.11     13.82 o 
   2   6   9       87.55      112.50      9.04 o 
   3   6   9      590.71      600.09     21.86 o 
   4   6   9        0.10       -4.69      6.65 o 
   5   6   9       13.24       13.26      8.97 o 
   6   6   9      211.19      248.72     41.01 o 
  -6   7   9       98.13      101.20     16.33 o 
  -5   7   9       25.71       16.24      8.04 o 
  -4   7   9      238.14      248.33     19.29 o 
  -3   7   9       48.35       25.94      7.16 o 
  -2   7   9      139.07      161.89     11.54 o 
  -1   7   9     2099.36     2169.83     49.91 o 
   0   7   9      763.23      769.28     17.60 o 
   1   7   9       11.49       10.82      4.28 o 
   2   7   9       89.38       99.97      7.80 o 
   3   7   9      838.52      916.29     33.83 o 
   4   7   9       28.67       14.75      8.48 o 
   5   7   9       42.23       53.99     16.36 o 
  -5   8   9       31.18       19.93     10.85 o 
  -4   8   9        0.95        2.70      8.29 o 
  -3   8   9      227.53      202.64     17.36 o 
  -2   8   9      146.75      152.14     12.00 o 
  -1   8   9     1400.91     1440.32     37.03 o 
   0   8   9      440.94      435.07     17.94 o 
   1   8   9        0.04       -0.10      3.96 o 
   2   8   9        0.04       -1.42      4.65 o 
   3   8   9        0.50        3.20      6.19 o 
   4   8   9       43.95       40.77      9.35 o 
   5   8   9        1.29        3.05      9.77 o 
  -5   9   9       56.12       73.80     18.11 o 
  -4   9   9       97.08       88.99     13.80 o 
  -3   9   9       58.49       48.38     14.97 o 
  -2   9   9        4.08        8.81      8.10 o 
  -1   9   9      335.42      335.51     17.29 o 
   0   9   9       33.33       48.19     12.96 o 
   1   9   9        1.67       -1.26      6.26 o 
   2   9   9        0.05        1.95      5.06 o 
   3   9   9       60.26       65.13      9.54 o 
   4   9   9        0.31       -7.88      8.47 o 
  -4  10   9       12.38        6.52     11.40 o 
  -3  10   9       67.09       67.74     17.51 o 
  -2  10   9       57.45       67.14     11.97 o 
  -1  10   9      394.16      400.95     24.48 o 
   0  10   9       35.47       32.94      8.56 o 
   1  10   9        0.01       -4.06      6.73 o 
   2  10   9      659.36      652.65     24.81 o 
   3  10   9      281.35      199.80     24.58 o 
  -3  11   9        0.79       11.51     10.65 o 
  -2  11   9       53.68       42.98     13.44 o 
  -1  11   9      151.69      153.06     16.39 o 
   0  11   9        0.13        4.28      9.10 o 
   1  11   9       42.85       21.65     12.51 o 
   2  11   9       64.96       26.25     27.80 o 
  -1  12   9        1.12       -6.72      9.18 o 
   0  12   9       24.25       20.08     17.01 o 
  -7   0  10       21.62       21.32     12.37 o 
  -6   0  10     4917.33     5079.46    106.31 o 
  -5   0  10        0.82        0.56      4.79 o 
  -4   0  10      710.61      716.15     29.02 o 
  -3   0  10     6455.45     6360.48    171.89 o 
  -2   0  10      610.11      537.29     18.94 o 
  -1   0  10      288.35      245.19     10.47 o 
   0   0  10       79.25       74.91      6.79 o 
   1   0  10       60.49       73.26      6.06 o 
   2   0  10      176.54      180.66     11.30 o 
   3   0  10      783.30      765.31     31.46 o 
   4   0  10      794.65      781.82     28.55 o 
   5   0  10     1222.65     1186.25     40.57 o 
   6   0  10      113.35      117.58     15.59 o 
  -7   1  10      478.60      515.17     19.22 o 
  -6   1  10      301.93      348.54     13.21 o 
  -5   1  10      399.95      396.63     10.78 o 
  -4   1  10        0.21        0.55      2.69 o 
  -3   1  10        0.26       -1.62      2.07 o 
  -2   1  10       24.43       36.06      4.32 o 
  -1   1  10       33.00       34.11      4.95 o 
   0   1  10     2298.55     2166.53     39.67 o 
   1   1  10       69.37       87.94      4.75 o 
   2   1  10      109.73      138.60      5.99 o 
   3   1  10       13.43       13.38      5.36 o 
   4   1  10      129.63      100.21      8.05 o 
   5   1  10      286.02      234.00     18.21 o 
   6   1  10       26.71       22.57      7.32 o 
  -7   2  10      228.96      240.33     15.58 o 
  -6   2  10       24.94       22.99      6.02 o 
  -5   2  10       74.68       85.84      6.98 o 
  -4   2  10        8.75        8.32      2.91 o 
  -3   2  10     1593.78     1636.96     27.12 o 
  -2   2  10      162.13      161.36     10.84 o 
  -1   2  10      242.39      247.98     16.20 o 
   0   2  10     1454.00     1368.28     29.48 o 
   1   2  10      680.40      719.94     16.62 o 
   2   2  10        0.41        0.19      3.06 o 
   3   2  10       24.21       18.27      5.31 o 
   4   2  10      474.84      437.90     18.33 o 
   5   2  10      260.67      258.84     13.97 o 
   6   2  10        6.55        6.89      7.45 o 
  -7   3  10       44.38       51.19     12.15 o 
  -6   3  10       83.06       82.07      7.84 o 
  -5   3  10       46.81       46.33      6.20 o 
  -4   3  10       32.09       36.90      6.48 o 
  -3   3  10        3.78        4.29      3.59 o 
  -2   3  10       90.68       76.97      5.89 o 
  -1   3  10     1823.22     1861.13     58.49 o 
   0   3  10     1629.11     1757.15     33.90 o 
   1   3  10       34.18       20.28      3.88 o 
   2   3  10      259.21      302.11     14.26 o 
   3   3  10     2014.65     1976.28     46.88 o 
   4   3  10      614.34      659.88     23.24 o 
   5   3  10      204.02      165.54     14.29 o 
   6   3  10        3.13        3.87      7.79 o 
  -7   4  10      168.47      173.64     18.15 o 
  -6   4  10        8.10        8.95      7.07 o 
  -5   4  10      192.92      209.83     12.16 o 
  -4   4  10        4.60        2.47      4.13 o 
  -3   4  10       93.56       84.38      7.34 o 
  -2   4  10    10558.16    10554.58    205.53 o 
  -1   4  10      124.32      144.90      7.85 o 
   0   4  10       63.78       77.38      5.65 o 
   1   4  10       66.14       92.26      6.86 o 
   2   4  10      330.50      358.42     12.56 o 
   3   4  10       66.54       77.27      8.92 o 
   4   4  10     2944.48     2958.48     68.56 o 
   5   4  10      219.78      238.14     17.26 o 
   6   4  10       24.06       33.08      9.55 o 
  -7   5  10       23.39       18.28     11.41 o 
  -6   5  10        1.97        0.98      7.46 o 
  -5   5  10       63.19       55.99      8.81 o 
  -4   5  10        1.75       11.76      5.01 o 
  -3   5  10      721.03      757.21     22.30 o 
  -2   5  10       22.04       16.66      4.75 o 
  -1   5  10     1047.56     1048.18     62.96 o 
   0   5  10      223.83      260.53     15.37 o 
   1   5  10       30.41       42.77      5.52 o 
   2   5  10       34.50       31.90      6.09 o 
   3   5  10       58.31       60.54      8.77 o 
   4   5  10      448.16      473.79     20.87 o 
   5   5  10      164.75      172.43     18.97 o 
   6   5  10        4.98        9.67     10.39 o 
  -6   6  10       20.41       17.43      8.58 o 
  -5   6  10       81.43       66.58     10.04 o 
  -4   6  10       80.09       43.75      9.58 o 
  -3   6  10        3.94        9.88      6.03 o 
  -2   6  10      122.69      142.55     16.65 o 
  -1   6  10      156.08      151.13     10.27 o 
   0   6  10      210.46      233.48     12.95 o 
   1   6  10       36.13       47.63      6.32 o 
   2   6  10      299.75      352.35     22.06 o 
   3   6  10       28.03       27.72      8.43 o 
   4   6  10        4.27       11.40      7.58 o 
   5   6  10       88.71       93.13     17.70 o 
  -6   7  10       14.03       10.41      9.14 o 
  -5   7  10      228.73      224.15     24.85 o 
  -4   7  10        3.00       -2.90      7.12 o 
  -3   7  10      151.13      221.08     17.14 o 
  -2   7  10       83.62       83.71      9.06 o 
  -1   7  10     5241.76     5056.96    104.48 o 
   0   7  10       10.59       15.00      6.09 o 
   1   7  10      167.44      202.74     12.63 o 
   2   7  10       74.44       55.37      7.41 o 
   3   7  10      611.41      633.79     23.53 o 
   4   7  10      107.01      116.09     14.51 o 
   5   7  10       10.03        7.63      9.31 o 
  -5   8  10        2.47        0.01      9.10 o 
  -4   8  10        5.03       -1.00      9.71 o 
  -3   8  10        3.92        1.67     10.45 o 
  -2   8  10       10.68       11.64     10.18 o 
  -1   8  10      125.52      168.53     12.13 o 
   0   8  10     1239.95     1275.28     34.18 o 
   1   8  10        4.16        0.54      5.93 o 
   2   8  10      331.03      332.43     16.69 o 
   3   8  10      549.90      574.99     20.33 o 
   4   8  10       57.51       63.98     10.25 o 
  -5   9  10        2.23       -3.87      9.81 o 
  -4   9  10       11.17        4.22      9.32 o 
  -3   9  10        0.43        1.38      8.41 o 
  -2   9  10      245.72      248.47     19.35 o 
  -1   9  10       22.60       19.71      8.67 o 
   0   9  10       36.63       31.35      8.02 o 
   1   9  10        1.59        0.09      7.73 o 
   2   9  10      149.75      131.40     12.75 o 
   3   9  10       90.97       82.49     10.33 o 
   4   9  10        4.83        9.37      8.75 o 
  -4  10  10      251.54      220.59     20.98 o 
  -3  10  10        2.92        1.37      8.98 o 
  -2  10  10       31.65       48.99     11.08 o 
  -1  10  10        0.92       -7.54      7.54 o 
   0  10  10        0.70        0.19      8.49 o 
   1  10  10       99.44       80.38     11.19 o 
   2  10  10       34.26       26.21      8.74 o 
   3  10  10        0.20      -10.13     10.70 o 
  -3  11  10       28.03       33.98     12.55 o 
  -2  11  10      453.64      516.77     51.51 o 
  -1  11  10       77.44       64.49     14.17 o 
   0  11  10       15.25       14.44     10.37 o 
   1  11  10       11.56       -2.74     10.20 o 
   2  11  10        3.91      -12.22     12.22 o 
  -7   1  11      217.49      216.76     13.74 o 
  -6   1  11      151.22      146.35      9.71 o 
  -5   1  11        4.00        7.86      3.72 o 
  -4   1  11      797.37      804.07     15.18 o 
  -3   1  11      124.12      140.70      6.61 o 
  -2   1  11       85.62       82.14      7.52 o 
  -1   1  11     1256.91     1154.59     32.21 o 
   0   1  11     1699.57     1738.22     36.44 o 
   1   1  11     1272.48     1303.76     26.26 o 
   2   1  11        0.24       -0.57      2.74 o 
   3   1  11        4.27       -0.26      3.27 o 
   4   1  11      226.00      251.01     14.96 o 
   5   1  11       53.39       32.66      6.92 o 
   6   1  11       21.67       18.00      7.27 o 
  -7   2  11       56.22       58.58     12.11 o 
  -6   2  11       73.68       59.93      7.14 o 
  -5   2  11      384.92      397.46     12.85 o 
  -4   2  11      916.25      905.70     17.81 o 
  -3   2  11     1889.78     1843.11     32.36 o 
  -2   2  11      174.73      190.11     12.40 o 
  -1   2  11      166.11      134.44      7.52 o 
   0   2  11      830.02      803.59     15.57 o 
   1   2  11      289.04      222.17      9.33 o 
   2   2  11      482.69      493.45     19.70 o 
   3   2  11        3.50        7.83      4.58 o 
   4   2  11       43.02       17.81      6.07 o 
   5   2  11        1.06        3.65      6.22 o 
   6   2  11       82.33       67.52     10.50 o 
  -7   3  11      246.02      286.49     21.27 o 
  -6   3  11       84.71       98.63     13.55 o 
  -5   3  11       34.44       26.03      5.31 o 
  -4   3  11        0.00        2.96      3.78 o 
  -3   3  11        0.52        1.63      3.37 o 
  -2   3  11      673.89      650.08     37.21 o 
  -1   3  11      787.03      739.34     23.03 o 
   0   3  11     2231.05     2184.86     41.26 o 
   1   3  11      110.06      111.65      7.73 o 
   2   3  11        1.14       -1.41      3.44 o 
   3   3  11     3112.28     3254.00     71.51 o 
   4   3  11        1.94        5.97      6.19 o 
   5   3  11      480.05      477.77     20.40 o 
   6   3  11      219.06      274.03     19.88 o 
  -7   4  11      102.75       95.86     15.30 o 
  -6   4  11        1.74       -0.33      6.72 o 
  -5   4  11      269.54      263.26     15.49 o 
  -4   4  11      100.26      109.80      8.14 o 
  -3   4  11       50.56       40.78      7.47 o 
  -2   4  11     4781.89     4775.63    140.06 o 
  -1   4  11       35.07       46.66      4.77 o 
   0   4  11       56.12       55.90      5.02 o 
   1   4  11     2511.61     2778.15     53.04 o 
   2   4  11        9.57        6.08      4.17 o 
   3   4  11        7.33        3.59      5.48 o 
   4   4  11      548.60      532.60     21.14 o 
   5   4  11        0.01        8.04      7.96 o 
   6   4  11       40.55       33.83      9.80 o 
  -7   5  11       31.54       15.77     11.00 o 
  -6   5  11        4.09       15.99      7.97 o 
  -5   5  11      306.63      291.21     29.94 o 
  -4   5  11       45.70       42.94      8.77 o 
  -3   5  11        4.71       -1.83      5.89 o 
  -2   5  11      256.60      225.18     35.30 o 
  -1   5  11        9.76        5.84      3.41 o 
   0   5  11      336.23      318.68     13.07 o 
   1   5  11      280.27      350.43     16.97 o 
   2   5  11      318.86      366.36     13.44 o 
   3   5  11       31.27       22.32      6.67 o 
   4   5  11       89.89      101.70     11.65 o 
   5   5  11        5.90        5.23      8.20 o 
   6   5  11       71.73      118.57     15.01 o 
  -6   6  11        0.99        6.46      8.04 o 
  -5   6  11       31.52       19.93      9.63 o 
  -4   6  11      167.44      148.51     14.23 o 
  -3   6  11       36.77       29.31     10.22 o 
  -2   6  11      611.99      623.50     25.28 o 
  -1   6  11      703.63      719.58     21.38 o 
   0   6  11      256.61      271.14     10.86 o 
   1   6  11       89.45       85.32      7.61 o 
   2   6  11       62.99       64.61      7.35 o 
   3   6  11       97.30      116.78     14.83 o 
   4   6  11       28.65       36.25      9.16 o 
   5   6  11        2.95        6.04      8.88 o 
  -6   7  11      112.93       98.46     15.16 o 
  -5   7  11       37.51       29.93     12.34 o 
  -4   7  11        1.60       13.40      8.01 o 
  -3   7  11      131.11      168.08     21.03 o 
  -2   7  11      419.22      514.89     22.51 o 
  -1   7  11      501.76      540.66     19.02 o 
   0   7  11       15.93       17.58      6.49 o 
   1   7  11        8.13        8.90      4.48 o 
   2   7  11      305.02      291.67     14.45 o 
   3   7  11      825.91      895.46     34.94 o 
   4   7  11       89.29       95.68     12.01 o 
   5   7  11        2.33       12.01      9.97 o 
  -5   8  11        7.97        2.55      9.69 o 
  -4   8  11        0.08        3.27      8.63 o 
  -3   8  11      199.59      228.74     18.38 o 
  -2   8  11      152.62      156.26     14.87 o 
  -1   8  11      435.41      499.58     23.10 o 
   0   8  11      113.45      114.00     11.53 o 
   1   8  11      325.73      360.33     17.50 o 
   2   8  11     1395.08     1488.57     32.08 o 
   3   8  11      348.43      284.77     21.08 o 
   4   8  11        0.42       -0.83      7.36 o 
  -5   9  11       35.04       25.21     12.25 o 
  -4   9  11       26.05       19.24     10.16 o 
  -3   9  11       19.92       15.01      9.30 o 
  -2   9  11       20.73       25.75     15.56 o 
  -1   9  11       10.98        7.82      8.66 o 
   0   9  11      552.97      567.89     25.40 o 
   1   9  11      154.71      171.80     21.04 o 
   2   9  11       38.40       42.45      9.33 o 
   3   9  11        0.87        4.02      6.94 o 
   4   9  11       80.70       75.56     11.70 o 
  -4  10  11      152.67      118.89     16.88 o 
  -3  10  11       51.96       75.91     13.72 o 
  -2  10  11       26.35       25.18     10.52 o 
  -1  10  11      217.90      197.13     18.19 o 
   0  10  11      220.95      223.50     19.15 o 
   1  10  11       88.71      103.99     16.76 o 
   2  10  11       20.00       16.67      8.55 o 
   3  10  11      289.99      317.72     27.66 o 
  -3  11  11       13.64        7.75     10.87 o 
  -2  11  11       58.10       62.61     13.84 o 
  -1  11  11       75.86       53.20     20.97 o 
   0  11  11        5.29       -0.41      9.22 o 
   1  11  11       48.93       31.26     12.84 o 
   2  11  11       45.75       40.06     12.03 o 
  -7   0  12      530.44      549.31     26.27 o 
  -6   0  12      522.50      589.44     18.80 o 
  -5   0  12       96.92       91.97      8.39 o 
  -4   0  12       61.50       64.39      6.42 o 
  -3   0  12     1930.11     1801.16     75.24 o 
  -2   0  12     1093.41     1019.31     34.82 o 
  -1   0  12       73.49       60.74      6.11 o 
   0   0  12        2.60        9.53      3.69 o 
   1   0  12        0.09        5.04      3.53 o 
   2   0  12      476.19      448.78     17.14 o 
   3   0  12       94.52      105.10     10.55 o 
   4   0  12        6.53       15.37      6.81 o 
   5   0  12        3.01        3.26      7.93 o 
   6   0  12       44.09       45.59     12.28 o 
  -7   1  12        5.52        6.05      7.33 o 
  -6   1  12       37.53       42.21      6.20 o 
  -5   1  12      104.83      104.27      6.26 o 
  -4   1  12      624.63      707.79     13.87 o 
  -3   1  12      476.54      464.56     12.29 o 
  -2   1  12        1.54        2.84      2.17 o 
  -1   1  12      841.14      790.33     22.65 o 
   0   1  12     1717.94     1834.75     34.71 o 
   1   1  12      525.84      479.33     12.53 o 
   2   1  12      231.38      247.44      8.72 o 
   3   1  12      548.70      578.96     22.41 o 
   4   1  12      472.12      385.11     14.22 o 
   5   1  12        0.04       -0.46      5.16 o 
   6   1  12        0.58        1.42      6.67 o 
  -7   2  12       10.62       12.66      7.73 o 
  -6   2  12      110.05      122.30     15.24 o 
  -5   2  12       26.31       24.24      5.04 o 
  -4   2  12      128.41      116.64      6.10 o 
  -3   2  12        2.66        4.08      2.44 o 
  -2   2  12      393.09      357.82     11.18 o 
  -1   2  12      239.28      260.59     10.70 o 
   0   2  12      338.45      358.91      8.88 o 
   1   2  12     1290.79     1399.31     32.17 o 
   2   2  12      300.29      271.57     10.23 o 
   3   2  12       45.19       57.09      6.88 o 
   4   2  12        2.07       -2.64      5.07 o 
   5   2  12      442.13      447.11     19.14 o 
   6   2  12        6.94       11.91      8.50 o 
  -7   3  12       21.84       13.60     10.50 o 
  -6   3  12       63.00       65.82      9.57 o 
  -5   3  12      123.54      117.18     10.45 o 
  -4   3  12       37.62       30.03      5.58 o 
  -3   3  12       99.54      107.42      7.34 o 
  -2   3  12      393.76      436.70     34.60 o 
  -1   3  12       67.43       56.19      5.69 o 
   0   3  12      585.51      586.78     14.58 o 
   1   3  12        4.43        0.47      2.84 o 
   2   3  12      131.97      139.98      9.60 o 
   3   3  12      205.03      194.59     12.81 o 
   4   3  12        1.32       -3.20      5.95 o 
   5   3  12       34.08       29.09      8.24 o 
   6   3  12      132.85      164.24     17.22 o 
  -7   4  12       22.60       30.22     11.51 o 
  -6   4  12       37.30       34.52      8.26 o 
  -5   4  12       13.78       16.52      6.78 o 
  -4   4  12       83.45       77.29      9.80 o 
  -3   4  12       20.81       28.21      6.85 o 
  -2   4  12       34.41       21.42     12.15 o 
  -1   4  12     1576.17     1568.77     35.56 o 
   0   4  12      697.31      764.21     27.84 o 
   1   4  12     1115.43     1102.59     25.03 o 
   2   4  12       74.98       71.55      6.96 o 
   3   4  12      220.60      250.49     15.05 o 
   4   4  12       70.80       80.77     10.43 o 
   5   4  12       37.73       18.01      8.55 o 
   6   4  12       29.48       17.62      9.27 o 
  -6   5  12        0.02       -0.82      7.18 o 
  -5   5  12       36.26       37.40      9.56 o 
  -4   5  12      351.99      385.70     19.11 o 
  -3   5  12      567.50      527.15     21.90 o 
  -2   5  12      906.76      785.25     72.37 o 
  -1   5  12      751.77      727.46     23.65 o 
   0   5  12      224.67      240.41     10.91 o 
   1   5  12       10.49       25.92      5.76 o 
   2   5  12        1.43        2.45      4.64 o 
   3   5  12      145.09      170.19     13.10 o 
   4   5  12       10.81       18.72      7.97 o 
   5   5  12        4.55        4.71      8.20 o 
  -6   6  12        5.56        7.86      9.60 o 
  -5   6  12      102.70       75.67     11.72 o 
  -4   6  12       10.68       15.01      7.73 o 
  -3   6  12     1482.15     1445.90     43.66 o 
  -2   6  12     1267.89     1282.61     39.08 o 
  -1   6  12        0.87       10.87      7.47 o 
   0   6  12      203.82      190.80      9.52 o 
   1   6  12      389.77      454.44     15.29 o 
   2   6  12      595.63      602.20     18.59 o 
   3   6  12        4.08       -5.02      6.21 o 
   4   6  12        2.74        0.12      7.25 o 
   5   6  12       14.94       12.06      9.45 o 
  -6   7  12       17.27       39.96     11.84 o 
  -5   7  12        0.49        0.26      8.65 o 
  -4   7  12      227.51      210.25     21.40 o 
  -3   7  12      131.00      141.36     14.15 o 
  -2   7  12      101.14      100.39     11.78 o 
  -1   7  12      352.73      381.40     20.94 o 
   0   7  12      426.95      446.59     17.24 o 
   1   7  12       32.84       41.32      5.85 o 
   2   7  12      747.17      713.59     27.78 o 
   3   7  12      355.54      365.96     27.99 o 
   4   7  12        5.94       11.05      8.58 o 
   5   7  12      116.93      146.06     15.96 o 
  -5   8  12        0.34       14.85     16.57 o 
  -4   8  12       33.29       35.69     10.54 o 
  -3   8  12        4.47        1.09      7.64 o 
  -2   8  12      115.49      104.24     19.02 o 
  -1   8  12        6.57        1.98      7.72 o 
   0   8  12        0.96        0.85      8.35 o 
   1   8  12       89.40       87.68     10.90 o 
   2   8  12      432.34      459.00     16.48 o 
   3   8  12       30.24       29.45      7.81 o 
   4   8  12       25.46       25.84     10.28 o 
  -5   9  12       22.55       30.05     11.86 o 
  -4   9  12      125.46       93.83     14.08 o 
  -3   9  12        0.32       -0.35      8.58 o 
  -2   9  12        0.23        2.25     11.75 o 
  -1   9  12       17.91        2.67      8.52 o 
   0   9  12       31.41       17.28      9.43 o 
   1   9  12       68.41       75.89     12.28 o 
   2   9  12      631.10      694.23     25.35 o 
   3   9  12        0.17       -6.42     10.02 o 
   4   9  12        0.79      -12.48     20.57 o 
  -4  10  12       10.35       16.51     11.56 o 
  -3  10  12        4.26       15.93     10.77 o 
  -2  10  12       32.77       39.13     11.19 o 
  -1  10  12       20.44       -1.41      8.75 o 
   0  10  12       63.81       68.83     13.07 o 
   1  10  12      220.37      244.71     22.67 o 
   2  10  12      297.10      314.96     46.56 o 
   3  10  12       63.10       47.90     20.46 o 
  -2  11  12      197.66      201.51     19.87 o 
  -1  11  12      111.72      138.83     17.25 o 
   0  11  12       83.82       63.47     13.80 o 
   1  11  12        2.51       -9.89      9.89 o 
  -7   1  13      173.51      161.78     31.19 o 
  -6   1  13       46.83       39.54      7.41 o 
  -5   1  13       29.28       31.96      5.26 o 
  -4   1  13      310.70      310.05     11.64 o 
  -3   1  13     3250.91     3146.80     57.85 o 
  -2   1  13        7.52        5.45      3.57 o 
  -1   1  13      947.51      947.45     22.50 o 
   0   1  13      341.07      369.22     11.44 o 
   1   1  13      102.30       97.73      5.33 o 
   2   1  13      202.26      208.81      8.64 o 
   3   1  13       32.64       26.19      4.88 o 
   4   1  13       35.85       30.88      5.93 o 
   5   1  13        1.57        1.90      5.53 o 
   6   1  13      131.33      132.67     11.71 o 
  -7   2  13       64.47       57.43     10.73 o 
  -6   2  13        0.10       -1.73      6.52 o 
  -5   2  13       41.38       43.24      7.72 o 
  -4   2  13       25.93       30.21      5.40 o 
  -3   2  13      147.15      145.86      5.90 o 
  -2   2  13      453.25      458.60     13.45 o 
  -1   2  13      756.90      740.83     18.94 o 
   0   2  13     1279.49     1241.66     22.80 o 
   1   2  13        6.02        7.41      2.84 o 
   2   2  13      505.12      495.00     18.24 o 
   3   2  13     1266.97     1219.14     29.15 o 
   4   2  13      636.25      664.52     20.98 o 
   5   2  13       16.45       13.35      7.40 o 
   6   2  13       27.74       32.04      9.30 o 
  -7   3  13      122.79      125.64     13.34 o 
  -6   3  13        0.16        0.28      6.72 o 
  -5   3  13       21.85       33.03      7.04 o 
  -4   3  13        1.89       -3.20      6.13 o 
  -3   3  13       24.09        8.07      5.34 o 
  -2   3  13     1424.83     1380.67     52.10 o 
  -1   3  13      402.52      400.86     13.06 o 
   0   3  13      279.71      312.28     10.31 o 
   1   3  13     2347.41     2218.76     48.43 o 
   2   3  13      259.54      285.33     12.88 o 
   3   3  13        8.92        7.53      5.54 o 
   4   3  13      387.95      401.78     18.07 o 
   5   3  13       14.64        8.40      6.92 o 
   6   3  13       49.06       44.51     11.40 o 
  -7   4  13        1.53       12.20      8.36 o 
  -6   4  13        3.46       10.29      7.09 o 
  -5   4  13        5.65        4.62      8.04 o 
  -4   4  13      405.40      391.25     26.23 o 
  -3   4  13       23.99       11.49      6.98 o 
  -2   4  13        5.09        4.64      5.48 o 
  -1   4  13        5.46        2.58      8.53 o 
   0   4  13        2.08       -0.63      2.90 o 
   1   4  13      354.19      357.61     23.62 o 
   2   4  13      500.58      577.36     17.92 o 
   3   4  13      688.34      715.26     24.24 o 
   4   4  13       39.35       34.77      8.67 o 
   5   4  13        3.72        0.29      7.31 o 
   6   4  13       17.29       -1.69     21.91 o 
  -6   5  13      289.25      276.17     35.54 o 
  -5   5  13      564.97      600.30     28.72 o 
  -4   5  13      107.77       70.27     19.01 o 
  -3   5  13       40.83       31.08      7.82 o 
  -2   5  13      418.15      431.51     40.02 o 
  -1   5  13      111.21      121.29     20.31 o 
   0   5  13       20.44       21.81      4.88 o 
   1   5  13      458.39      510.49     15.87 o 
   2   5  13       34.24       31.36      6.13 o 
   3   5  13       87.59       86.52     10.14 o 
   4   5  13      398.08      415.04     22.65 o 
   5   5  13       46.54       46.25     10.82 o 
  -6   6  13      262.55      260.16     20.86 o 
  -5   6  13      244.79      207.75     17.48 o 
  -4   6  13       24.99       25.80      8.60 o 
  -3   6  13      262.06      277.04     18.26 o 
  -2   6  13      102.28      122.24     12.19 o 
  -1   6  13      157.36      167.81     14.53 o 
   0   6  13        1.79        7.00      8.03 o 
   1   6  13      110.58      124.14      9.41 o 
   2   6  13       21.33       15.34      5.93 o 
   3   6  13        9.78       17.93      7.54 o 
   4   6  13       16.51       14.03      8.30 o 
   5   6  13       57.43       68.28     12.42 o 
  -6   7  13       81.96       91.59     15.20 o 
  -5   7  13        3.53       20.58      9.45 o 
  -4   7  13       26.23       27.18      9.18 o 
  -3   7  13      387.02      388.24     21.05 o 
  -2   7  13      248.53      260.68     18.21 o 
  -1   7  13      637.59      630.95     25.74 o 
   0   7  13       27.81       11.02     15.47 o 
   1   7  13       94.14       94.12     10.11 o 
   2   7  13      258.45      298.66     18.41 o 
   3   7  13        0.45        1.57      7.26 o 
   4   7  13        4.84        3.66      8.70 o 
  -5   8  13        2.71        8.23     11.51 o 
  -4   8  13       57.52       46.54     11.10 o 
  -3   8  13       15.48        6.56      8.01 o 
  -2   8  13      356.15      336.81     24.71 o 
  -1   8  13       58.91       86.17     12.16 o 
   0   8  13      102.37      105.98     13.49 o 
   1   8  13        7.36       -2.72     11.24 o 
   2   8  13     2002.06     2012.69     50.73 o 
   3   8  13      223.09      228.80     20.11 o 
   4   8  13        1.52        3.91      9.12 o 
  -4   9  13        6.46        6.31     13.96 o 
  -3   9  13        8.28        6.43      9.07 o 
  -2   9  13        9.09       14.29     13.13 o 
  -1   9  13      448.09      501.23     28.38 o 
   0   9  13        0.10       -7.87      7.87 o 
   1   9  13       33.00       17.06      9.79 o 
   2   9  13        0.79       -7.60      9.67 o 
   3   9  13        1.58        1.05     19.29 o 
  -4  10  13       63.88       55.28     13.84 o 
  -3  10  13        0.00        1.55     10.17 o 
  -2  10  13       44.17       54.81     12.48 o 
  -1  10  13        9.36       -2.44      8.93 o 
   0  10  13        8.58       -8.91      8.91 o 
   1  10  13      102.22       77.17     19.79 o 
   2  10  13      366.89      385.03     31.74 o 
  -2  11  13      132.90      150.57     17.84 o 
  -1  11  13        0.14       -9.57      9.57 o 
   0  11  13       67.24       57.52     13.75 o 
   1  11  13        1.03       -5.77     10.46 o 
  -7   0  14      672.81      681.57     55.16 o 
  -6   0  14       15.26       -1.08     15.98 o 
  -5   0  14        0.30        4.39      5.27 o 
  -4   0  14     1039.60     1095.93     32.30 o 
  -3   0  14       29.20       37.36      8.27 o 
  -2   0  14       77.34       62.13     11.54 o 
  -1   0  14      112.77      114.98      8.54 o 
   0   0  14     4090.45     3915.61     90.95 o 
   1   0  14      275.86      233.62     14.16 o 
   2   0  14        0.02        3.80      4.59 o 
   3   0  14      736.16      728.75     26.03 o 
   4   0  14        3.81       -2.09      6.70 o 
   5   0  14       22.36       13.99      8.74 o 
   6   0  14        6.03        6.17     10.05 o 
  -7   1  14       71.90       61.11     17.22 o 
  -6   1  14       44.71       41.87      7.69 o 
  -5   1  14        6.00        9.62      5.57 o 
  -4   1  14       65.68       71.75      6.06 o 
  -3   1  14      265.81      255.44     14.33 o 
  -2   1  14      910.13      923.92     22.61 o 
  -1   1  14     1352.56     1355.78     30.41 o 
   0   1  14      645.95      656.11     17.23 o 
   1   1  14       67.71       82.42      5.83 o 
   2   1  14        5.45       11.51      4.08 o 
   3   1  14       84.52       85.67      7.91 o 
   4   1  14      385.27      365.00     14.03 o 
   5   1  14        0.11        5.80      5.84 o 
   6   1  14       13.01       21.07      8.74 o 
  -7   2  14     1004.03     1110.82     40.78 o 
  -6   2  14       30.87       31.86      7.87 o 
  -5   2  14       61.22       69.88      9.60 o 
  -4   2  14      205.53      230.22     14.76 o 
  -3   2  14       65.02       78.94      7.23 o 
  -2   2  14      240.15      232.31     15.07 o 
  -1   2  14      198.29      212.32      9.49 o 
   0   2  14      279.84      299.38      9.59 o 
   1   2  14       76.71       72.21      5.12 o 
   2   2  14      125.92      116.24     10.95 o 
   3   2  14      764.58      772.67     21.49 o 
   4   2  14      246.08      202.27     12.98 o 
   5   2  14      126.47      114.48     11.44 o 
   6   2  14       49.94       40.43      9.83 o 
  -7   3  14       25.40       24.60      9.11 o 
  -6   3  14       74.43       86.05     10.24 o 
  -5   3  14        0.28        4.91      7.00 o 
  -4   3  14       90.39       86.67     10.99 o 
  -3   3  14       91.76       83.99      9.18 o 
  -2   3  14       24.52       23.44      7.47 o 
  -1   3  14      547.99      575.95     16.73 o 
   0   3  14       86.46       99.34      5.27 o 
   1   3  14      508.29      587.43     17.82 o 
   2   3  14      195.02      210.79     11.88 o 
   3   3  14     1027.33     1029.04     26.59 o 
   4   3  14       36.49       33.14      8.11 o 
   5   3  14      110.69       94.48     10.94 o 
   6   3  14        0.98       -1.32      8.45 o 
  -7   4  14        0.26        7.26     10.14 o 
  -6   4  14      156.68      179.60     23.64 o 
  -5   4  14      393.70      336.88     19.80 o 
  -4   4  14       63.01       68.42     10.84 o 
  -3   4  14      225.14      247.14     23.57 o 
  -2   4  14      354.72      323.10     45.13 o 
  -1   4  14     1217.24     1245.81     36.54 o 
   0   4  14       53.53       46.04      6.95 o 
   1   4  14      159.52      208.21     11.18 o 
   2   4  14      934.36      987.52     24.51 o 
   3   4  14       19.62       26.53      7.21 o 
   4   4  14      161.23      174.75     14.44 o 
   5   4  14       22.11       21.55      8.10 o 
  -6   5  14       23.21       37.59     10.45 o 
  -5   5  14      101.17       78.60     11.24 o 
  -4   5  14      112.21       84.10     12.10 o 
  -3   5  14      163.76      196.42     14.84 o 
  -2   5  14     1283.96     1277.47     38.37 o 
  -1   5  14      118.47      100.40     17.57 o 
   0   5  14      217.03      217.81     13.87 o 
   1   5  14        0.51        8.73      4.65 o 
   2   5  14       49.75       45.87      6.88 o 
   3   5  14        3.57        2.74      6.26 o 
   4   5  14       70.04       71.17     10.79 o 
   5   5  14       12.51       12.59      9.24 o 
  -6   6  14      124.89      128.27     15.67 o 
  -5   6  14        9.02        8.40      8.53 o 
  -4   6  14       22.51       15.58      8.20 o 
  -3   6  14      706.32      618.42     25.26 o 
  -2   6  14       10.74       14.56      7.47 o 
  -1   6  14      415.36      453.94     21.30 o 
   0   6  14        0.18        2.11      8.04 o 
   1   6  14        7.71       10.39      5.13 o 
   2   6  14        6.84       13.90      5.79 o 
   3   6  14      213.27      226.54     20.64 o 
   4   6  14       41.26       60.45     10.63 o 
   5   6  14       13.37       29.14     10.86 o 
  -6   7  14       71.17       67.16     19.37 o 
  -5   7  14      322.88      334.95     33.68 o 
  -4   7  14        0.09        4.92      8.18 o 
  -3   7  14        0.11        4.89      7.33 o 
  -2   7  14     1109.87     1089.18     36.58 o 
  -1   7  14      416.50      476.38     23.18 o 
   0   7  14       35.67       29.29      9.66 o 
   1   7  14        0.64       -1.73      8.06 o 
   2   7  14       53.97       54.24      8.06 o 
   3   7  14      155.90      160.12     21.36 o 
   4   7  14       11.25       21.14      9.83 o 
  -5   8  14       20.88       22.00     10.67 o 
  -4   8  14      116.97      140.33     15.75 o 
  -3   8  14       33.22       17.03      9.21 o 
  -2   8  14      116.66      141.57     14.67 o 
  -1   8  14       15.18        7.32      8.76 o 
   0   8  14      108.09       87.30     12.68 o 
   1   8  14      257.97      257.21     25.03 o 
   2   8  14        1.01       -0.90      8.87 o 
   3   8  14        0.52        4.70      7.96 o 
   4   8  14        3.71        3.33      9.53 o 
  -4   9  14        0.29       11.95     10.62 o 
  -3   9  14       29.49       45.31     11.44 o 
  -2   9  14       98.16       72.62     12.79 o 
  -1   9  14      106.07      110.92     14.43 o 
   0   9  14       16.61       15.63     10.10 o 
   1   9  14       38.51        9.43     10.13 o 
   2   9  14       58.98       50.98     12.39 o 
   3   9  14       34.71       10.11     15.61 o 
  -3  10  14       65.35       75.03     14.98 o 
  -2  10  14       87.15       87.91     14.58 o 
  -1  10  14       25.92       25.12     10.84 o 
   0  10  14        7.35       -1.64      9.72 o 
   1  10  14       21.09        0.09     10.57 o 
   2  10  14        4.27        4.70     11.23 o 
  -2  11  14       32.61       28.75     12.73 o 
  -1  11  14      228.91      242.22     21.87 o 
   0  11  14      135.15      160.01     21.10 o 
   1  11  14       12.97        7.43     18.34 o 
  -7   1  15       69.60       37.83     15.30 o 
  -6   1  15      312.94      330.50     17.54 o 
  -5   1  15       42.93       36.52      8.19 o 
  -4   1  15      186.18      211.66     11.02 o 
  -3   1  15       21.26       12.33      4.38 o 
  -2   1  15       54.35       50.77      5.59 o 
  -1   1  15      200.24      227.34     16.11 o 
   0   1  15        0.36        6.77      3.28 o 
   1   1  15      208.28      219.01      8.13 o 
   2   1  15     2249.12     2208.46     44.52 o 
   3   1  15      426.69      458.36     15.74 o 
   4   1  15        2.75       -1.31      5.25 o 
   5   1  15        7.46        4.79      6.69 o 
   6   1  15       23.71       31.69      9.30 o 
  -7   2  15      813.38      808.24     43.13 o 
  -6   2  15        8.56       10.53      9.32 o 
  -5   2  15      154.82      150.94     14.99 o 
  -4   2  15      334.64      344.14     17.08 o 
  -3   2  15       40.35       21.87     11.92 o 
  -2   2  15        2.41        1.18      3.49 o 
  -1   2  15        0.00        0.54      3.33 o 
   0   2  15       15.65       16.32      3.71 o 
   1   2  15       29.31       31.75      4.00 o 
   2   2  15      415.43      393.59     15.91 o 
   3   2  15     3781.10     3684.97     80.21 o 
   4   2  15      643.93      614.83     26.37 o 
   5   2  15      112.61      125.62     14.38 o 
   6   2  15       96.21       86.37     20.38 o 
  -7   3  15       86.25       93.18     13.96 o 
  -6   3  15        0.42       13.33      8.27 o 
  -5   3  15       54.74       69.50     10.28 o 
  -4   3  15       13.32       18.29      6.74 o 
  -3   3  15        2.24       -1.61      4.79 o 
  -2   3  15       44.76       50.02     12.60 o 
  -1   3  15        6.06        5.27      3.75 o 
   0   3  15      132.81      147.28     11.44 o 
   1   3  15       21.38       26.65      4.23 o 
   2   3  15       66.30       57.39      6.49 o 
   3   3  15      161.82      168.01     13.77 o 
   4   3  15      187.18      171.26     12.50 o 
   5   3  15       14.23       14.39      7.71 o 
  -7   4  15        4.20       36.35     18.24 o 
  -6   4  15        4.39       21.62      9.20 o 
  -5   4  15       32.99       27.78      8.61 o 
  -4   4  15       26.62       23.53      7.39 o 
  -3   4  15      188.66      172.70     13.95 o 
  -2   4  15      416.73      419.16     23.95 o 
  -1   4  15       23.47       23.03      7.38 o 
   0   4  15      109.26      132.40      9.55 o 
   1   4  15       40.53       47.12      5.85 o 
   2   4  15       20.68       12.58      5.40 o 
   3   4  15       78.86       62.12      9.01 o 
   4   4  15      134.18      138.98     12.36 o 
   5   4  15       64.89       77.55     10.79 o 
  -6   5  15        0.13       18.20      9.41 o 
  -5   5  15       38.93       35.53      9.51 o 
  -4   5  15        2.26       10.01      6.83 o 
  -3   5  15      287.39      328.76     19.43 o 
  -2   5  15     5979.59     5665.81    133.97 o 
  -1   5  15       83.95       98.71     16.58 o 
   0   5  15      749.21      792.43     23.31 o 
   1   5  15       61.85       59.75      7.06 o 
   2   5  15      136.73      133.07      9.91 o 
   3   5  15       24.51       11.22      6.86 o 
   4   5  15        0.34        1.05      7.60 o 
   5   5  15       20.08       18.41      9.07 o 
  -6   6  15      200.11      174.61     22.14 o 
  -5   6  15        0.00        5.91      8.49 o 
  -4   6  15      137.27      141.45     14.10 o 
  -3   6  15     2120.61     2160.28     60.13 o 
  -2   6  15      732.48      744.84     27.72 o 
  -1   6  15      928.11      948.94     32.77 o 
   0   6  15       14.94       12.34      8.49 o 
   1   6  15      123.46      158.43     12.09 o 
   2   6  15      266.11      242.96     21.01 o 
   3   6  15        9.28        9.49      7.27 o 
   4   6  15        1.16       -4.18      7.73 o 
   5   6  15        1.71       13.95     10.05 o 
  -5   7  15        6.64        4.86      8.88 o 
  -4   7  15      431.39      441.02     23.73 o 
  -3   7  15      162.74      178.11     23.53 o 
  -2   7  15        8.30        9.55      8.06 o 
  -1   7  15       66.71       64.54     11.54 o 
   0   7  15      265.62      271.74     18.64 o 
   1   7  15      305.55      254.90     21.67 o 
   2   7  15      119.62      115.43     19.85 o 
   3   7  15       17.97       19.13      8.74 o 
   4   7  15       44.98       50.03     15.29 o 
  -5   8  15       21.75       16.24     14.47 o 
  -4   8  15        1.14        0.60      8.90 o 
  -3   8  15       14.05       12.83      9.32 o 
  -2   8  15       14.75       14.96      9.11 o 
  -1   8  15       20.41       10.84      9.20 o 
   0   8  15        0.02       -0.68      8.74 o 
   1   8  15       11.67        8.98     15.30 o 
   2   8  15        3.39        3.64     12.72 o 
   3   8  15       26.91       16.97     15.14 o 
   4   8  15       47.97       34.96     13.65 o 
  -4   9  15       44.39       40.79     12.43 o 
  -3   9  15      438.06      536.38     53.08 o 
  -2   9  15      370.03      419.54     24.93 o 
  -1   9  15      173.68      190.18     30.89 o 
   0   9  15       68.88       54.87     12.40 o 
   1   9  15       61.62       39.60     11.98 o 
   2   9  15      362.66      353.34     42.47 o 
   3   9  15        8.93        1.20     15.93 o 
  -3  10  15        8.75       -7.71     10.25 o 
  -2  10  15        7.04        6.94     10.29 o 
  -1  10  15        0.52       -9.26      9.26 o 
   0  10  15       21.06       -6.82     10.24 o 
   1  10  15      296.15      296.40     32.53 o 
   2  10  15       35.56       12.77     17.54 o 
  -1  11  15        4.92       -4.64     11.25 o 
   0  11  15      193.02      197.32     20.14 o 
  -7   0  16        7.36      -16.72     17.78 o 
  -6   0  16       79.63       76.04     24.49 o 
  -5   0  16      811.85      844.84     35.43 o 
  -4   0  16      415.65      403.98     32.54 o 
  -3   0  16        3.52        5.25      6.94 o 
  -2   0  16      375.52      409.82     20.52 o 
  -1   0  16      844.22      861.93     26.67 o 
   0   0  16       79.49       57.03      7.16 o 
   1   0  16     1439.25     1456.49     39.12 o 
   2   0  16        2.49       -2.87      6.67 o 
   3   0  16        0.05       -5.32      5.32 o 
   4   0  16      184.74      180.76     17.66 o 
   5   0  16       78.59       92.36     13.11 o 
  -7   1  16       41.16       20.47     15.04 o 
  -6   1  16        0.78        8.41     12.14 o 
  -5   1  16       35.94       38.07      9.68 o 
  -4   1  16       26.95       28.13      7.10 o 
  -3   1  16      124.20      136.93     13.99 o 
  -2   1  16       36.91       41.05      6.51 o 
  -1   1  16     2344.31     2394.01     64.68 o 
   0   1  16      186.32      214.69      9.53 o 
   1   1  16      179.08      181.85      8.09 o 
   2   1  16     3364.24     3285.27     65.29 o 
   3   1  16      835.42      792.10     21.98 o 
   4   1  16        0.00        1.76      5.52 o 
   5   1  16      107.45      125.37     11.75 o 
  -7   2  16      142.68      173.77     23.86 o 
  -6   2  16      310.04      343.27     24.42 o 
  -5   2  16       85.22       82.91     10.81 o 
  -4   2  16      850.10      893.36     36.64 o 
  -3   2  16       17.04       12.38      5.65 o 
  -2   2  16      495.06      497.47     15.17 o 
  -1   2  16        9.42        4.56      3.76 o 
   0   2  16        1.68        6.84      4.49 o 
   1   2  16       64.61       56.75      4.98 o 
   2   2  16      360.69      375.60     13.27 o 
   3   2  16      585.19      554.10     17.86 o 
   4   2  16       10.06       10.54      6.39 o 
   5   2  16       10.32       15.73      9.81 o 
  -7   3  16       20.37       60.44     29.10 o 
  -6   3  16      162.13      163.94     19.62 o 
  -5   3  16      147.51      143.06     13.60 o 
  -4   3  16      102.46      101.66     13.53 o 
  -3   3  16        0.55       -5.09      5.09 o 
  -2   3  16      408.77      458.78     18.65 o 
  -1   3  16      392.26      393.80     15.02 o 
   0   3  16      449.87      492.09     25.88 o 
   1   3  16       44.50       46.37      5.03 o 
   2   3  16      230.53      244.33     12.02 o 
   3   3  16      378.20      333.13     14.75 o 
   4   3  16        5.99        1.04      6.02 o 
   5   3  16        6.41        6.51      7.60 o 
  -6   4  16      196.66      211.88     17.94 o 
  -5   4  16      231.42      257.48     18.32 o 
  -4   4  16      603.51      574.56     23.46 o 
  -3   4  16       57.56       57.34      8.98 o 
  -2   4  16       18.33       26.38      7.15 o 
  -1   4  16        0.32        8.43     12.16 o 
   0   4  16      349.95      386.25     15.14 o 
   1   4  16       12.53       10.78      8.70 o 
   2   4  16       66.51       59.38      8.18 o 
   3   4  16      240.84      257.34     14.24 o 
   4   4  16       46.46       30.74      8.19 o 
   5   4  16      313.32      322.97     27.47 o 
  -6   5  16        0.37        7.28      8.96 o 
  -5   5  16        3.37        7.28      8.07 o 
  -4   5  16       40.04       51.07     10.93 o 
  -3   5  16      177.39      197.73     15.51 o 
  -2   5  16      235.53      246.39     16.51 o 
  -1   5  16      223.54      229.72     23.39 o 
   0   5  16       50.70       54.74     10.41 o 
   1   5  16      432.16      351.59     15.92 o 
   2   5  16        0.20        0.98      5.70 o 
   3   5  16       43.96       29.18      8.08 o 
   4   5  16      121.97       85.58     11.75 o 
   5   5  16       21.87       17.05      9.28 o 
  -6   6  16        5.96       20.50     10.19 o 
  -5   6  16        2.88        2.38      8.72 o 
  -4   6  16      191.54      195.18     16.67 o 
  -3   6  16      833.55      855.64     38.59 o 
  -2   6  16      505.35      539.22     23.45 o 
  -1   6  16      246.81      258.14     18.09 o 
   0   6  16     1624.20     1633.18     47.67 o 
   1   6  16       32.81       38.81     10.70 o 
   2   6  16      292.80      230.44     18.43 o 
   3   6  16       19.09       23.00      8.95 o 
   4   6  16       42.01       55.11     10.97 o 
  -5   7  16       19.37       31.66     10.92 o 
  -4   7  16       13.61        4.49      8.19 o 
  -3   7  16        0.18        8.48      8.23 o 
  -2   7  16       17.17       23.34      9.19 o 
  -1   7  16      277.92      292.18     20.07 o 
   0   7  16      285.21      277.34     19.16 o 
   1   7  16       23.46       17.54     10.33 o 
   2   7  16        0.27       -2.05      9.46 o 
   3   7  16       56.88       27.96     11.10 o 
   4   7  16      115.22       98.08     16.00 o 
  -5   8  16       64.43       80.91     15.92 o 
  -4   8  16        4.08        6.73      9.75 o 
  -3   8  16      431.24      409.53     25.26 o 
  -2   8  16      106.06      123.03     24.40 o 
  -1   8  16      119.42      105.30     13.91 o 
   0   8  16       52.00       37.96     11.36 o 
   1   8  16      252.41      256.25     20.51 o 
   2   8  16       23.03       26.13     10.82 o 
   3   8  16       11.16        6.42     14.63 o 
  -4   9  16        3.13        7.97     19.95 o 
  -3   9  16      917.77      997.37     38.30 o 
  -2   9  16        0.10       -2.19      9.25 o 
  -1   9  16       29.17       18.97     10.45 o 
   0   9  16        1.49       -9.04      9.04 o 
   1   9  16        2.58       -2.63     10.14 o 
   2   9  16      336.46      346.23     24.43 o 
  -3  10  16       16.83       13.75     11.50 o 
  -2  10  16      338.51      338.55     56.92 o 
  -1  10  16      120.63      119.99     16.61 o 
   0  10  16       21.44        6.58     11.63 o 
   1  10  16      135.87      100.42     17.42 o 
  -7   1  17       13.45        9.84     13.91 o 
  -6   1  17       82.55       80.71     19.92 o 
  -5   1  17       11.06        8.96     18.39 o 
  -4   1  17       17.51       42.88     15.48 o 
  -3   1  17       42.45       48.01     12.56 o 
  -2   1  17      177.49      165.70      9.52 o 
  -1   1  17      435.15      503.29     19.17 o 
   0   1  17        3.18        4.32      3.63 o 
   1   1  17      405.93      418.30     11.92 o 
   2   1  17        7.76        9.04      4.49 o 
   3   1  17      926.48      900.76     24.08 o 
   4   1  17       10.86       16.89      6.67 o 
   5   1  17        5.65       14.46      7.40 o 
  -7   2  17        0.89       15.54     14.15 o 
  -6   2  17       33.54       31.27     11.36 o 
  -5   2  17        0.00        4.79      8.59 o 
  -4   2  17      108.07      110.51     10.91 o 
  -3   2  17       25.87       26.11     15.22 o 
  -2   2  17       88.53       87.31      7.02 o 
  -1   2  17       18.23       23.03      4.97 o 
   0   2  17        0.00        2.38      4.60 o 
   1   2  17       87.36       98.02      6.33 o 
   2   2  17       44.60       41.38      5.81 o 
   3   2  17       59.15       50.69      7.17 o 
   4   2  17       36.86       53.85      8.15 o 
   5   2  17       97.15       85.93     10.63 o 
  -7   3  17      192.53      166.99     20.54 o 
  -6   3  17       10.08       15.18      9.92 o 
  -5   3  17      349.26      366.39     20.20 o 
  -4   3  17      317.26      318.52     17.99 o 
  -3   3  17       17.59       15.92      6.68 o 
  -2   3  17      965.86      931.13     29.58 o 
  -1   3  17      101.38       84.52      9.07 o 
   0   3  17        7.81        5.98      5.24 o 
   1   3  17       59.93       49.28      7.13 o 
   2   3  17      444.21      447.02     15.01 o 
   3   3  17      187.83      179.11     11.76 o 
   4   3  17       13.82       13.26      6.88 o 
   5   3  17       63.53       51.44      9.99 o 
  -6   4  17       12.80       22.96      9.76 o 
  -5   4  17       45.12       50.60     10.02 o 
  -4   4  17       18.91        8.11      6.95 o 
  -3   4  17       38.53       50.80      9.27 o 
  -2   4  17        1.53       -5.69      5.86 o 
  -1   4  17      111.34      105.14     11.58 o 
   0   4  17       25.64       37.54      6.87 o 
   1   4  17       17.68       27.35      8.23 o 
   2   4  17       51.30       60.06      7.44 o 
   3   4  17       74.05       61.17      8.32 o 
   4   4  17       42.60       25.79      8.12 o 
   5   4  17       25.76       30.95      9.38 o 
  -6   5  17        7.01       17.62      9.32 o 
  -5   5  17       73.48       48.27     13.02 o 
  -4   5  17        3.42       11.91      7.61 o 
  -3   5  17      614.53      608.48     24.38 o 
  -2   5  17      111.30      104.71     11.81 o 
  -1   5  17      197.33      207.53     15.63 o 
   0   5  17        1.41        7.83      8.27 o 
   1   5  17      365.65      330.40     16.20 o 
   2   5  17       14.47       17.70      8.28 o 
   3   5  17      104.12       87.24     13.99 o 
   4   5  17      103.29       90.66     10.94 o 
  -6   6  17        3.64       27.26     10.87 o 
  -5   6  17        4.39        5.49      8.92 o 
  -4   6  17       70.81       86.55     12.14 o 
  -3   6  17      702.62      756.97     29.22 o 
  -2   6  17      127.30      125.06     13.34 o 
  -1   6  17       59.55       48.69     12.75 o 
   0   6  17      437.99      463.17     22.21 o 
   1   6  17       20.89       11.75      9.22 o 
   2   6  17      278.82      276.82     24.49 o 
   3   6  17        3.12       -7.85      9.91 o 
   4   6  17        0.61       13.27      9.36 o 
  -5   7  17        3.52       -0.92      9.29 o 
  -4   7  17      153.15      133.19     15.11 o 
  -3   7  17      299.10      315.87     21.57 o 
  -2   7  17       17.33       14.43      8.91 o 
  -1   7  17        1.85       -0.38      8.34 o 
   0   7  17       81.76       69.72     11.88 o 
   1   7  17        9.85        5.04      9.61 o 
   2   7  17        0.58       -4.16     20.58 o 
   3   7  17        0.41       -3.10      9.53 o 
   4   7  17       56.08       34.84     13.40 o 
  -5   8  17       96.14       91.42     15.45 o 
  -4   8  17      538.79      526.25     30.95 o 
  -3   8  17      125.52      103.93     13.94 o 
  -2   8  17      187.63      201.47     18.21 o 
  -1   8  17       94.32      116.08     14.75 o 
   0   8  17      110.83       87.81     13.68 o 
   1   8  17      135.23      115.99     15.18 o 
   2   8  17       87.61       81.44     20.29 o 
   3   8  17        8.81       -3.93     24.84 o 
  -4   9  17      246.16      268.18     34.68 o 
  -3   9  17       20.22       19.35     11.40 o 
  -2   9  17      254.51      287.07     21.94 o 
  -1   9  17       87.75       76.35     15.64 o 
   0   9  17       34.55       15.02     12.14 o 
   1   9  17      129.59       77.85     14.22 o 
   2   9  17        9.20        3.84     14.60 o 
  -3  10  17        2.21       -7.76     12.89 o 
  -2  10  17        9.94        7.44     11.66 o 
  -1  10  17       29.17       25.76     12.12 o 
   0  10  17       26.42       20.22     12.44 o 
   1  10  17      500.57      516.15     42.60 o 
  -7   0  18        2.92       10.34     21.22 o 
  -6   0  18        0.11       29.09     19.40 o 
  -5   0  18        3.92       -8.87     13.21 o 
  -4   0  18      252.37      268.67     19.30 o 
  -3   0  18      818.47      814.26     33.53 o 
  -2   0  18      861.43      828.88     33.01 o 
  -1   0  18     1856.65     1876.29     60.48 o 
   0   0  18       44.79       60.70     21.03 o 
   1   0  18     1196.98     1265.39     36.05 o 
   2   0  18      779.77      802.35     34.02 o 
   3   0  18      186.77      230.16     20.81 o 
   4   0  18      258.98      258.01     36.95 o 
   5   0  18      397.54      479.47     33.37 o 
  -7   1  18        0.01      -10.00     13.11 o 
  -6   1  18        2.45       14.78     12.99 o 
  -5   1  18       11.45        8.03      8.05 o 
  -4   1  18      483.98      499.72     30.94 o 
  -3   1  18       57.59       69.72      9.09 o 
  -2   1  18       11.41       11.32     10.00 o 
  -1   1  18      595.57      664.95     22.34 o 
   0   1  18      300.65      307.12     12.90 o 
   1   1  18      111.83      138.07      7.70 o 
   2   1  18      357.11      374.64     15.98 o 
   3   1  18      118.85      124.08      9.79 o 
   4   1  18        6.45        7.67      6.25 o 
   5   1  18      265.18      337.09     24.19 o 
  -7   2  18      141.79      141.77     22.25 o 
  -6   2  18        0.07       20.52     10.93 o 
  -5   2  18       63.45       67.16     12.02 o 
  -4   2  18       81.69       61.54     11.42 o 
  -3   2  18      477.57      471.00     19.31 o 
  -2   2  18       41.82       33.51      5.36 o 
  -1   2  18      601.10      650.18     19.23 o 
   0   2  18       88.13      117.99      9.18 o 
   1   2  18       92.50       96.81      8.73 o 
   2   2  18      613.23      590.73     17.62 o 
   3   2  18      137.15      146.22     10.69 o 
   4   2  18        2.34        5.48      6.38 o 
   5   2  18       30.56       38.37      9.01 o 
  -6   3  18      240.26      228.98     21.92 o 
  -5   3  18        0.02       11.40      9.05 o 
  -4   3  18      292.16      272.39     25.43 o 
  -3   3  18      238.91      257.91     31.56 o 
  -2   3  18      112.72      103.35     11.02 o 
  -1   3  18        8.31       10.29      5.07 o 
   0   3  18       16.65       12.02      5.45 o 
   1   3  18       37.82       26.26      8.07 o 
   2   3  18       41.68       48.17      9.00 o 
   3   3  18      154.43      184.83     12.01 o 
   4   3  18       19.21       13.41      7.17 o 
   5   3  18        1.06       12.90      8.13 o 
  -6   4  18      197.83      211.33     48.64 o 
  -5   4  18        3.67        6.30      7.50 o 
  -4   4  18        8.77       12.90      7.36 o 
  -3   4  18      122.29       99.23     11.22 o 
  -2   4  18       94.50      103.73     11.39 o 
  -1   4  18      114.09       99.42     11.68 o 
   0   4  18       43.20       63.02      8.04 o 
   1   4  18      237.22      214.76     13.48 o 
   2   4  18       96.19       93.04     12.14 o 
   3   4  18      165.99      144.01     11.14 o 
   4   4  18        1.64        0.55      6.95 o 
   5   4  18        1.50       11.23      8.81 o 
  -6   5  18      166.83      169.24     17.19 o 
  -5   5  18        0.07        4.06      8.03 o 
  -4   5  18        0.01        2.57      7.00 o 
  -3   5  18       95.97       94.46     11.62 o 
  -2   5  18     1650.01     1676.49     48.56 o 
  -1   5  18       17.22       13.87      8.36 o 
   0   5  18      210.06      248.91     17.44 o 
   1   5  18        2.35       -5.31      6.07 o 
   2   5  18      626.29      646.53     27.39 o 
   3   5  18      149.89      125.05     15.10 o 
   4   5  18        0.40       11.83      7.84 o 
  -6   6  18        0.62       15.97     18.17 o 
  -5   6  18        1.59        9.14      8.90 o 
  -4   6  18        4.96        8.84      8.48 o 
  -3   6  18      157.64      148.61     15.34 o 
  -2   6  18       32.22       34.46      9.67 o 
  -1   6  18        5.84        6.60      8.50 o 
   0   6  18      249.04      298.86     21.23 o 
   1   6  18     1573.85     1610.19     54.91 o 
   2   6  18      125.42      112.86     13.89 o 
   3   6  18       37.72       32.40     11.40 o 
   4   6  18       96.68       94.47     15.43 o 
  -5   7  18        7.86       14.29     10.12 o 
  -4   7  18       10.80       11.20      9.24 o 
  -3   7  18       13.37       -0.95      8.59 o 
  -2   7  18      107.74      102.26     15.59 o 
  -1   7  18       23.30       13.39      9.49 o 
   0   7  18       56.93       38.32     11.06 o 
   1   7  18       90.29       63.40     12.27 o 
   2   7  18       71.09       38.70     14.99 o 
   3   7  18      280.78      241.23     26.82 o 
  -4   8  18       37.26       28.53     16.88 o 
  -3   8  18      157.16      160.55     17.37 o 
  -2   8  18       25.18        9.91     12.11 o 
  -1   8  18       58.08       59.85     12.57 o 
   0   8  18       65.88       50.73     12.31 o 
   1   8  18        3.87       -2.85      9.49 o 
   2   8  18       41.69       29.42     15.15 o 
   3   8  18       38.74       29.29     17.06 o 
  -3   9  18        5.76       14.98     11.42 o 
  -2   9  18      201.48      171.15     27.23 o 
  -1   9  18       65.89       45.23     12.73 o 
   0   9  18       72.31       58.10     14.50 o 
   1   9  18       50.26       63.69     14.02 o 
   2   9  18      184.06      182.93     50.45 o 
  -2  10  18      119.55      148.87     18.92 o 
  -1  10  18      108.98       99.83     16.24 o 
   0  10  18       10.73       -2.88     11.53 o 
  -7   1  19        6.91        5.38     14.66 o 
  -6   1  19        3.33        4.93     12.54 o 
  -5   1  19        0.04        3.49      7.23 o 
  -4   1  19        1.50        4.97      7.81 o 
  -3   1  19      117.93      117.66     29.02 o 
  -2   1  19      104.61       98.58      9.41 o 
  -1   1  19       13.95       19.22      5.82 o 
   0   1  19      149.09      180.60     16.38 o 
   1   1  19        3.89       15.78      4.56 o 
   2   1  19      121.49      123.08     10.39 o 
   3   1  19      245.04      245.43     13.27 o 
   4   1  19        6.43        7.19      7.58 o 
   5   1  19       27.32       35.78      9.05 o 
  -6   2  19       77.16       62.27     23.85 o 
  -5   2  19      290.71      317.09     50.64 o 
  -4   2  19        4.79       12.16      8.76 o 
  -3   2  19        2.22        0.36      8.01 o 
  -2   2  19      441.37      446.16     22.81 o 
  -1   2  19      516.04      504.55     21.29 o 
   0   2  19      154.75      176.35     12.07 o 
   1   2  19      231.12      249.56     15.51 o 
   2   2  19      269.83      285.56     18.56 o 
   3   2  19        2.58        8.77      5.70 o 
   4   2  19       20.49       22.70      7.41 o 
   5   2  19      227.26      233.62     19.68 o 
  -6   3  19      130.74      132.37     28.02 o 
  -5   3  19      177.42      139.53     16.89 o 
  -4   3  19      208.45      236.92     20.81 o 
  -3   3  19     1908.68     2038.32    102.56 o 
  -2   3  19       21.90       16.05      7.21 o 
  -1   3  19      391.94      395.86     18.90 o 
   0   3  19        1.38        7.42      5.33 o 
   1   3  19      188.24      196.69     12.65 o 
   2   3  19       42.08       40.06      9.38 o 
   3   3  19      118.62      151.17     11.14 o 
   4   3  19       25.33       38.01      8.19 o 
   5   3  19        0.16        7.35      8.37 o 
  -6   4  19      163.00      156.63     38.54 o 
  -5   4  19        9.88       29.96     10.69 o 
  -4   4  19        1.19        3.76      7.03 o 
  -3   4  19       86.63       72.76     10.39 o 
  -2   4  19       20.26       11.87      7.46 o 
  -1   4  19      102.05      101.37     11.86 o 
   0   4  19        0.79        6.10      7.62 o 
   1   4  19        7.65        3.23      8.64 o 
   2   4  19       95.34       79.37     22.89 o 
   3   4  19      324.13      274.53     26.47 o 
   4   4  19       28.11       30.96      8.73 o 
  -6   5  19       77.33       98.81     22.97 o 
  -5   5  19       72.74       83.47     11.99 o 
  -4   5  19       15.87       19.16      8.42 o 
  -3   5  19      451.12      487.24     22.28 o 
  -2   5  19      208.62      195.09     15.72 o 
  -1   5  19      116.31      124.84     13.72 o 
   0   5  19      319.57      295.08     19.12 o 
   1   5  19       29.41       24.84     13.13 o 
   2   5  19       25.42       18.14      9.13 o 
   3   5  19        6.77       15.67      9.65 o 
   4   5  19      151.85      111.93     15.82 o 
  -5   6  19        2.86        5.77      8.44 o 
  -4   6  19      128.31       92.65     12.95 o 
  -3   6  19        1.93       -6.62      7.56 o 
  -2   6  19        3.25       -2.03      7.69 o 
  -1   6  19       23.17       20.52      9.93 o 
   0   6  19      216.05      212.26     22.14 o 
   1   6  19        0.08       -1.43      9.04 o 
   2   6  19       10.94       -8.87     16.20 o 
   3   6  19       32.31       25.07     11.15 o 
   4   6  19       35.11       52.18     14.19 o 
  -5   7  19       13.82       14.73     10.15 o 
  -4   7  19      197.48      202.54     29.79 o 
  -3   7  19      162.08      121.91     14.79 o 
  -2   7  19        0.02       -6.35      8.36 o 
  -1   7  19       17.07       -1.28      9.48 o 
   0   7  19       41.57       17.77     10.16 o 
   1   7  19        7.81        4.97      9.89 o 
   2   7  19        0.48      -10.31     11.25 o 
   3   7  19        7.34        2.68     14.43 o 
  -4   8  19      126.92      119.87     16.67 o 
  -3   8  19      124.31      120.39     15.75 o 
  -2   8  19        7.52        7.71     10.39 o 
  -1   8  19        0.28       -8.81      8.81 o 
   0   8  19       18.93        0.89     10.23 o 
   1   8  19        0.32       -9.57      9.57 o 
   2   8  19       21.28        7.26     16.00 o 
  -3   9  19        0.52        6.21     11.08 o 
  -2   9  19       25.83       19.64     11.64 o 
  -1   9  19      142.57      144.72     17.34 o 
   0   9  19        2.17       -3.87     10.95 o 
   1   9  19      146.29      132.67     25.11 o 
  -1  10  19        0.01      -10.96     11.12 o 
   0  10  19      112.11       89.32     19.21 o 
  -6   0  20      131.74      105.24     28.06 o 
  -5   0  20       48.14       61.99     22.37 o 
  -4   0  20      149.48      153.67     27.76 o 
  -3   0  20       24.98       14.41      9.30 o 
  -2   0  20      241.60      279.15     29.04 o 
  -1   0  20      241.55      211.75     21.89 o 
   0   0  20        1.68        7.82      6.60 o 
   1   0  20      627.36      672.08     30.25 o 
   2   0  20     5877.38     5793.45    239.12 o 
   3   0  20       89.41       64.97     13.21 o 
   4   0  20       86.76       80.37     16.41 o 
   5   0  20       79.89       98.61     18.89 o 
  -6   1  20        1.03        3.86     12.69 o 
  -5   1  20      138.22      142.71     59.71 o 
  -4   1  20        5.98       -2.41      8.27 o 
  -3   1  20       29.03       37.88     11.02 o 
  -2   1  20      535.48      577.27     21.41 o 
  -1   1  20      335.04      405.56     17.35 o 
   0   1  20      243.74      256.37     12.15 o 
   1   1  20     1772.50     1833.30     50.73 o 
   2   1  20     1534.59     1589.51     40.10 o 
   3   1  20       26.75       33.63      8.05 o 
   4   1  20        9.74       11.85      7.84 o 
   5   1  20       48.39       55.37      9.58 o 
  -6   2  20       32.02       29.26     14.59 o 
  -5   2  20       72.04       58.54     14.57 o 
  -4   2  20      139.49      146.62     21.40 o 
  -3   2  20       13.71       -2.25      8.47 o 
  -2   2  20      325.99      334.97     22.60 o 
  -1   2  20      101.34      120.16      9.44 o 
   0   2  20        6.39        0.37      7.38 o 
   1   2  20       89.78      105.12     11.90 o 
   2   2  20       99.49      121.79     13.05 o 
   3   2  20       86.64       89.14      9.18 o 
   4   2  20       17.95       32.08      7.69 o 
  -6   3  20       19.72       34.16     22.30 o 
  -5   3  20       74.55       81.60     13.86 o 
  -4   3  20       56.29       47.65     11.25 o 
  -3   3  20     1332.10     1365.28     51.09 o 
  -2   3  20      363.64      393.78     26.19 o 
  -1   3  20      477.65      504.31     21.54 o 
   0   3  20       67.37       57.29      9.86 o 
   1   3  20       16.82        9.61      6.44 o 
   2   3  20       44.32       34.92      9.25 o 
   3   3  20      188.09      166.84     15.99 o 
   4   3  20       26.57       37.41      8.51 o 
  -6   4  20        8.78       15.14     11.18 o 
  -5   4  20      374.36      375.72     44.68 o 
  -4   4  20       88.06       77.02     13.31 o 
  -3   4  20      589.57      609.38     25.00 o 
  -2   4  20      595.88      567.72     23.81 o 
  -1   4  20       84.98       93.73     11.44 o 
   0   4  20       85.14       80.97     11.41 o 
   1   4  20      169.59      161.42     12.45 o 
   2   4  20      100.23      113.96     13.68 o 
   3   4  20      149.07      151.50     20.18 o 
   4   4  20       52.87       53.31     13.15 o 
  -6   5  20       83.01       76.22     14.75 o 
  -5   5  20        8.56       18.83     15.21 o 
  -4   5  20       65.00       66.47     11.17 o 
  -3   5  20       81.05       93.24     12.28 o 
  -2   5  20       72.83       64.77     13.08 o 
  -1   5  20      353.46      365.94     28.34 o 
   0   5  20       59.99       41.23     15.16 o 
   1   5  20       65.42       46.74     13.86 o 
   2   5  20       49.66       42.84     11.06 o 
   3   5  20       74.83       85.99     13.87 o 
   4   5  20      105.26       92.58     15.41 o 
  -5   6  20        8.98       16.17      9.78 o 
  -4   6  20       84.01       69.64     12.08 o 
  -3   6  20       73.10       55.39     10.86 o 
  -2   6  20       50.30       43.32     10.44 o 
  -1   6  20        0.05       -4.32      8.26 o 
   0   6  20       15.09        2.47     11.94 o 
   1   6  20       50.74       19.20     10.87 o 
   2   6  20       81.87       85.91     18.16 o 
   3   6  20        4.58       -9.75      9.75 o 
  -5   7  20       10.49       18.49     12.31 o 
  -4   7  20      539.43      711.48     30.92 o 
  -3   7  20      323.28      340.70     37.20 o 
  -2   7  20       11.11       -0.03      8.99 o 
  -1   7  20      256.28      250.92     23.46 o 
   0   7  20       68.94       48.32     12.26 o 
   1   7  20       12.21       -9.82      9.82 o 
   2   7  20       28.76       25.81     14.20 o 
   3   7  20        1.08        9.51     15.80 o 
  -4   8  20      620.88      578.58     36.78 o 
  -3   8  20      199.39      199.38     23.71 o 
  -2   8  20        2.33       -7.40      9.70 o 
  -1   8  20       63.82       41.93     13.57 o 
   0   8  20        8.42       -9.73      9.73 o 
   1   8  20       45.22       24.07     17.63 o 
   2   8  20        9.77      -13.50     13.50 o 
  -3   9  20      116.25       99.75     21.64 o 
  -2   9  20       18.58       26.66     12.09 o 
  -1   9  20       17.55        5.98     13.36 o 
   0   9  20        1.47       -6.14     11.17 o 
   1   9  20        1.82       -7.07     11.34 o 
  -6   1  21       77.25       97.41     20.02 o 
  -5   1  21        1.50       -1.98     11.27 o 
  -4   1  21        0.49       -2.62      7.11 o 
  -3   1  21      265.18      273.31     41.23 o 
  -2   1  21       64.62       72.25      9.22 o 
  -1   1  21      240.88      280.84     14.52 o 
   0   1  21      148.05      163.71     11.19 o 
   1   1  21      339.20      394.09     19.79 o 
   2   1  21      129.41      130.95     14.00 o 
   3   1  21       99.42       90.01     12.98 o 
   4   1  21        5.95       11.73      8.05 o 
  -6   2  21      259.25      266.62     29.04 o 
  -5   2  21      172.98      146.72     19.07 o 
  -4   2  21        1.52       -5.52      8.80 o 
  -3   2  21       29.25       22.86     10.55 o 
  -2   2  21      104.12       94.48     20.57 o 
  -1   2  21      206.95      204.19     14.05 o 
   0   2  21      408.05      427.73     16.83 o 
   1   2  21       26.67       24.61      9.28 o 
   2   2  21       72.38       57.03     10.41 o 
   3   2  21       15.41       22.16      9.47 o 
   4   2  21      216.96      235.50     19.45 o 
  -6   3  21        7.43       14.03     11.84 o 
  -5   3  21        3.22        4.18      9.55 o 
  -4   3  21       90.83       87.30     15.45 o 
  -3   3  21      606.29      588.57     30.40 o 
  -2   3  21      738.31      770.48     34.55 o 
  -1   3  21       58.35       51.61      9.73 o 
   0   3  21      698.81      693.82     31.33 o 
   1   3  21       70.53       80.42     11.34 o 
   2   3  21      277.66      275.98     19.68 o 
   3   3  21        2.28        6.49     11.04 o 
   4   3  21        3.69        8.24     10.25 o 
  -6   4  21       33.69       23.12     11.63 o 
  -5   4  21       60.72       65.85     14.47 o 
  -4   4  21       37.66       44.82     11.45 o 
  -3   4  21       48.01       31.60     11.40 o 
  -2   4  21      174.54      163.93     14.37 o 
  -1   4  21      169.33      175.65     15.12 o 
   0   4  21      106.22      117.25     13.15 o 
   1   4  21      716.15      738.99     24.69 o 
   2   4  21       76.98       94.81     13.41 o 
   3   4  21      109.64      114.32     14.79 o 
   4   4  21       23.22       23.59     11.92 o 
  -5   5  21      110.61       87.60     15.67 o 
  -4   5  21       22.81       30.21     10.96 o 
  -3   5  21        4.09       10.42      8.51 o 
  -2   5  21       24.81       26.66      8.95 o 
  -1   5  21       99.87      103.21     13.15 o 
   0   5  21       21.09       21.45     11.38 o 
   1   5  21       35.86       35.11     14.42 o 
   2   5  21       69.80       46.86     11.34 o 
   3   5  21      282.67      308.80     23.09 o 
  -5   6  21      103.29       72.41     15.05 o 
  -4   6  21       19.43       13.62      9.31 o 
  -3   6  21      121.23      119.93     14.61 o 
  -2   6  21        0.12       -6.09      8.34 o 
  -1   6  21       38.29       21.26     10.02 o 
   0   6  21       67.69       86.65     14.90 o 
   1   6  21       69.83       19.91     11.01 o 
   2   6  21       53.91       66.55     16.87 o 
   3   6  21        1.71       -4.66     13.27 o 
  -4   7  21      115.92      103.55     14.86 o 
  -3   7  21        2.40       -6.18      8.91 o 
  -2   7  21       20.53       19.91     10.26 o 
  -1   7  21      108.01       97.82     16.04 o 
   0   7  21       17.30        1.22     20.91 o 
   1   7  21        0.89      -10.68     10.68 o 
   2   7  21       27.04       12.12     22.86 o 
  -4   8  21      608.31      541.50     35.54 o 
  -3   8  21      296.41      310.51     38.04 o 
  -2   8  21       53.61       51.93     18.38 o 
  -1   8  21      320.12      350.80     24.32 o 
   0   8  21       77.76       67.52     14.10 o 
   1   8  21        1.80      -13.07     13.07 o 
   2   8  21        2.17      -10.82     15.45 o 
  -2   9  21       23.92       28.79     12.78 o 
  -1   9  21      308.72      289.23     23.34 o 
   0   9  21       54.89       40.61     16.80 o 
  -6   0  22        1.21       -8.90     16.84 o 
  -5   0  22      170.06      202.14     35.08 o 
  -4   0  22      306.01      408.30     46.33 o 
  -3   0  22      553.83      630.43     49.30 o 
  -2   0  22       22.55       27.18      9.25 o 
  -1   0  22      124.62      122.15     14.48 o 
   0   0  22       25.79       25.65      9.05 o 
   1   0  22     1099.75     1264.86     68.71 o 
   2   0  22      187.70      180.19     27.54 o 
   3   0  22       19.92       17.76     11.24 o 
   4   0  22      146.81      132.83     35.61 o 
  -6   1  22        9.28       13.59     14.03 o 
  -5   1  22       95.32      111.98     33.70 o 
  -4   1  22       22.43       17.78     11.44 o 
  -3   1  22      455.49      515.59     23.56 o 
  -2   1  22       37.80       51.99      9.58 o 
  -1   1  22        4.06        3.22      5.35 o 
   0   1  22        1.64       16.15      8.12 o 
   1   1  22     1866.58     2101.89     71.28 o 
   2   1  22      124.18      122.64     17.60 o 
   3   1  22        0.01        3.23      8.83 o 
   4   1  22       93.60      135.44     18.84 o 
  -6   2  22       14.65       17.80     23.20 o 
  -5   2  22        8.96       27.91     17.63 o 
  -4   2  22        5.87        4.72      9.88 o 
  -3   2  22      203.87      193.66     19.30 o 
  -2   2  22       11.28       -3.18     12.71 o 
  -1   2  22       54.94       38.82     10.33 o 
   0   2  22       61.98       58.88      9.20 o 
   1   2  22       76.95       59.00     10.42 o 
   2   2  22       49.53       40.14     10.15 o 
   3   2  22       56.76       35.46     10.27 o 
   4   2  22       36.90       44.94     15.89 o 
  -6   3  22       14.18       14.08     17.96 o 
  -5   3  22        4.51       10.12     10.34 o 
  -4   3  22        7.08        1.12      9.95 o 
  -3   3  22       58.19       41.82     12.07 o 
  -2   3  22       37.75       13.45      9.84 o 
  -1   3  22        0.35       -7.59      7.59 o 
   0   3  22      614.46      603.09     32.34 o 
   1   3  22      187.95      208.80     17.07 o 
   2   3  22      298.64      305.23     28.82 o 
   3   3  22       20.90       33.15     10.63 o 
   4   3  22       63.65       50.56     17.75 o 
  -6   4  22        5.20       33.02     13.44 o 
  -5   4  22      228.87      204.53     21.56 o 
  -4   4  22       54.65       44.05     12.23 o 
  -3   4  22      270.98      245.83     22.34 o 
  -2   4  22        0.50        1.15      8.86 o 
  -1   4  22       27.53       15.67      8.18 o 
   0   4  22      107.57       87.30     12.15 o 
   1   4  22        1.82        5.64     11.04 o 
   2   4  22       12.89        7.18      9.63 o 
   3   4  22       15.27       18.94     10.49 o 
   4   4  22       31.89       39.71     16.07 o 
  -5   5  22       48.07       33.69     12.75 o 
  -4   5  22        5.19        9.87     25.41 o 
  -3   5  22       30.56       21.36     11.10 o 
  -2   5  22        3.24       -8.92     10.49 o 
  -1   5  22       57.04       51.54     11.18 o 
   0   5  22        5.49       -4.39      8.86 o 
   1   5  22       27.26       15.11     12.56 o 
   2   5  22      168.49      139.75     20.32 o 
   3   5  22       26.19       36.42     12.10 o 
  -5   6  22       19.64       34.75     13.36 o 
  -4   6  22      131.88      133.15     18.72 o 
  -3   6  22        2.10        4.50      9.00 o 
  -2   6  22      144.22      143.38     15.38 o 
  -1   6  22        2.12       -2.40      9.27 o 
   0   6  22        6.01        9.71     10.34 o 
   1   6  22        5.23       -7.62     16.41 o 
   2   6  22        2.93       -6.78     12.58 o 
   3   6  22       33.04       27.34     19.97 o 
  -4   7  22      518.44      501.68     42.71 o 
  -3   7  22      205.41      223.18     27.14 o 
  -2   7  22       19.56       16.03     10.51 o 
  -1   7  22       12.67       10.71     10.60 o 
   0   7  22        1.68       -0.69     10.27 o 
   1   7  22       87.68       81.71     34.89 o 
   2   7  22       50.99       44.06     17.06 o 
  -3   8  22      121.68      152.11     24.32 o 
  -2   8  22       50.64       41.10     12.92 o 
  -1   8  22      241.61      238.75     20.94 o 
   0   8  22        3.79       -9.54     10.94 o 
   1   8  22        9.16        4.20     14.48 o 
  -1   9  22       66.30       60.03     14.78 o 
  -6   1  23        9.96       15.97     14.41 o 
  -5   1  23      101.91      108.05     35.83 o 
  -4   1  23       86.52       80.74     17.07 o 
  -3   1  23       36.91       40.28     10.51 o 
  -2   1  23      127.10      109.08     13.86 o 
  -1   1  23        5.52        2.36      5.41 o 
   0   1  23       43.71       46.18      7.63 o 
   1   1  23        0.18        4.44      8.38 o 
   2   1  23       11.26       14.23     11.89 o 
   3   1  23       20.59       35.22     10.59 o 
   4   1  23        9.44       16.26     10.96 o 
  -6   2  23        0.36       -3.06     12.75 o 
  -5   2  23       11.89       29.32     17.98 o 
  -4   2  23       23.02       19.10     11.72 o 
  -3   2  23      159.41      175.71     19.16 o 
  -2   2  23      474.49      488.53     33.69 o 
  -1   2  23        2.75        8.93     11.25 o 
   0   2  23        0.80       -0.78      6.29 o 
   1   2  23      119.77       98.15     14.73 o 
   2   2  23       15.77        9.00     10.00 o 
   3   2  23       98.69      116.13     14.53 o 
   4   2  23      113.85       94.59     15.24 o 
  -6   3  23        7.27       30.18     20.29 o 
  -5   3  23      109.60      106.96     16.88 o 
  -4   3  23        0.55       -1.88     10.66 o 
  -3   3  23      610.85      658.21     33.12 o 
  -2   3  23        0.45        3.03      9.49 o 
  -1   3  23       86.16       92.80     14.28 o 
   0   3  23       15.25       18.55      9.69 o 
   1   3  23     1624.31     1685.73     50.52 o 
   2   3  23        3.33       11.95      9.22 o 
   3   3  23       18.84       25.29     10.54 o 
  -5   4  23        0.09        3.09     13.45 o 
  -4   4  23        0.65       -7.89      8.41 o 
  -3   4  23        8.78      -10.40     22.93 o 
  -2   4  23       97.04      108.79     16.43 o 
  -1   4  23       24.44       24.41     10.86 o 
   0   4  23      245.68      239.21     17.83 o 
   1   4  23      185.49      177.32     25.25 o 
   2   4  23       66.45       42.50     11.27 o 
   3   4  23       49.43       46.27     12.60 o 
  -5   5  23       58.62       37.14     13.15 o 
  -4   5  23        6.84        3.91     19.67 o 
  -3   5  23       26.86       26.49     11.69 o 
  -2   5  23       66.23       49.67     12.94 o 
  -1   5  23       28.68       25.18     10.17 o 
   0   5  23       92.19       68.91     12.33 o 
   1   5  23       27.17       23.76     20.64 o 
   2   5  23       71.03       52.52     16.73 o 
   3   5  23      223.65      211.78     21.17 o 
  -4   6  23       31.71       19.22     23.84 o 
  -3   6  23       19.28       13.13     12.34 o 
  -2   6  23       57.31       55.18     12.02 o 
  -1   6  23       56.56       39.38     11.65 o 
   0   6  23       70.65       56.18     12.57 o 
   1   6  23        0.86      -17.13     27.63 o 
   2   6  23      105.97       75.97     18.51 o 
  -4   7  23      156.18      191.06     49.01 o 
  -3   7  23       55.43       73.50     13.81 o 
  -2   7  23        3.33        3.43     10.22 o 
  -1   7  23        1.32       -8.61     13.76 o 
   0   7  23        0.05       -2.72     10.10 o 
   1   7  23        0.87       -6.86     12.45 o 
   2   7  23      119.84      116.93     23.86 o 
  -3   8  23        4.05      -10.74     11.23 o 
  -2   8  23        0.28      -10.86     10.86 o 
  -1   8  23       16.29       -6.15     11.05 o 
   0   8  23      358.51      375.63     26.51 o 
   1   8  23       18.76        5.53     17.59 o 
  -6   0  24       71.26       78.56     27.35 o 
  -5   0  24       85.76       71.90     25.61 o 
  -4   0  24        7.14        5.81     16.10 o 
  -3   0  24      936.53      987.22     66.40 o 
  -2   0  24        0.44       15.22      9.48 o 
  -1   0  24      389.31      437.25     28.84 o 
   0   0  24      281.35      305.69     23.54 o 
   1   0  24      266.14      317.21     35.48 o 
   2   0  24       18.97        9.87     15.14 o 
   3   0  24      136.79      170.58     31.13 o 
  -6   1  24       11.43       21.62     14.82 o 
  -5   1  24       16.63       22.61     13.18 o 
  -4   1  24      566.35      675.71     38.38 o 
  -3   1  24       66.39       69.57     11.88 o 
  -2   1  24      424.20      499.03     23.49 o 
  -1   1  24       15.09       13.34      6.55 o 
   0   1  24       49.54       51.43      8.12 o 
   1   1  24      137.41      112.42     15.75 o 
   2   1  24      134.80      159.13     19.48 o 
   3   1  24       81.42       65.17     16.00 o 
  -6   2  24        5.90       10.00     13.53 o 
  -5   2  24       62.42       53.12     19.05 o 
  -4   2  24       65.95       53.20     14.47 o 
  -3   2  24        1.68        4.78     10.51 o 
  -2   2  24      161.91      161.52     18.04 o 
  -1   2  24        3.83        0.85     13.01 o 
   0   2  24       30.08       30.80      7.34 o 
   1   2  24      329.09      399.81     41.91 o 
   2   2  24       15.23       32.95     12.15 o 
   3   2  24        1.78        1.97      9.18 o 
  -5   3  24       17.08       14.90     15.76 o 
  -4   3  24       79.37       52.95     14.02 o 
  -3   3  24      662.01      726.43    108.23 o 
  -2   3  24        4.69        5.98      9.55 o 
  -1   3  24       76.01       70.81     13.64 o 
   0   3  24       38.65       42.10     11.42 o 
   1   3  24      213.81      200.07     19.97 o 
   2   3  24       32.69       31.06     10.81 o 
   3   3  24        3.17        8.18     10.69 o 
  -5   4  24       51.47       30.26     13.27 o 
  -4   4  24        6.27        9.79     10.99 o 
  -3   4  24        3.75        5.01     10.10 o 
  -2   4  24      176.74      142.03     17.37 o 
  -1   4  24        0.25        5.19     10.10 o 
   0   4  24       37.17       24.73     10.52 o 
   1   4  24       53.12       63.90     17.19 o 
   2   4  24       61.66       65.15     13.98 o 
   3   4  24       22.93       38.12     12.63 o 
  -5   5  24      124.50      135.69     24.56 o 
  -4   5  24        0.86        4.71     11.07 o 
  -3   5  24        3.70       12.36     13.62 o 
  -2   5  24        3.63        5.69     10.63 o 
  -1   5  24       11.78       11.01     11.07 o 
   0   5  24        6.25       -2.58      9.16 o 
   1   5  24       69.04       41.54     15.68 o 
   2   5  24       11.67       -1.29     13.70 o 
  -4   6  24        9.71       14.32     12.80 o 
  -3   6  24       64.93       50.74     14.62 o 
  -2   6  24      106.79      105.05     16.88 o 
  -1   6  24       55.29       34.39     14.66 o 
   0   6  24        0.14      -10.08     10.08 o 
   1   6  24       21.32       24.85     14.68 o 
   2   6  24      114.43       96.21     34.78 o 
  -3   7  24      102.87       77.53     17.67 o 
  -2   7  24       59.33       68.97     16.21 o 
  -1   7  24      168.00      143.76     26.50 o 
   0   7  24       65.11       42.22     12.84 o 
   1   7  24       16.06      -11.33     23.58 o 
  -2   8  24       16.36       10.16     12.33 o 
  -1   8  24      264.28      285.10     32.02 o 
   0   8  24        0.51      -10.73     10.73 o 
  -5   1  25        4.91        3.70     12.59 o 
  -4   1  25      847.65      979.18     48.56 o 
  -3   1  25        0.01        0.83     10.94 o 
  -2   1  25        3.98        1.93      8.32 o 
  -1   1  25      338.35      395.11     22.20 o 
   0   1  25        1.29        3.20      6.58 o 
   1   1  25      269.02      268.74     25.27 o 
   2   1  25       96.94      121.28     18.11 o 
   3   1  25        1.08        4.82     11.83 o 
  -5   2  25        1.74        2.19     12.34 o 
  -4   2  25      248.00      273.77     38.46 o 
  -3   2  25      733.45      799.25     38.05 o 
  -2   2  25        0.21       -6.66      9.15 o 
  -1   2  25       58.36       52.07     12.16 o 
   0   2  25      223.72      255.99     21.93 o 
   1   2  25      546.98      631.67     33.40 o 
   2   2  25        0.67        4.95     10.82 o 
   3   2  25       31.59       19.46     13.39 o 
  -5   3  25       15.84       26.09     19.47 o 
  -4   3  25       23.88       12.85     14.51 o 
  -3   3  25       10.73        9.42     11.55 o 
  -2   3  25      360.23      365.07     26.64 o 
  -1   3  25      183.58      163.36     18.32 o 
   0   3  25      334.06      375.09     30.61 o 
   1   3  25       27.93       42.59     18.31 o 
   2   3  25      471.85      561.82     33.56 o 
   3   3  25       15.10        4.55     11.23 o 
  -5   4  25       33.15       34.15     14.09 o 
  -4   4  25        2.98       17.11     12.37 o 
  -3   4  25        3.55        2.43     10.92 o 
  -2   4  25       12.39       10.53     10.94 o 
  -1   4  25        4.56        9.38     10.16 o 
   0   4  25        0.01        6.41     11.87 o 
   1   4  25       27.33       15.76     16.16 o 
   2   4  25       18.18       15.02     17.37 o 
  -4   5  25       61.27       53.79     28.62 o 
  -3   5  25       57.44       39.63     13.46 o 
  -2   5  25      126.20      106.51     16.91 o 
  -1   5  25      129.70      100.65     16.73 o 
   0   5  25       48.78       48.03     24.95 o 
   1   5  25        0.24      -12.21     15.37 o 
   2   5  25      112.67       90.25     19.52 o 
  -4   6  25      121.67       95.81     18.73 o 
  -3   6  25        1.67        1.55     12.27 o 
  -2   6  25        7.37        9.38     25.46 o 
  -1   6  25       66.28       69.75     34.38 o 
   0   6  25       36.94       24.12     11.97 o 
   1   6  25       74.58       38.73     16.58 o 
  -3   7  25        3.30       -1.14     22.60 o 
  -2   7  25        0.32        6.50     13.49 o 
  -1   7  25        0.41       10.01     11.92 o 
   0   7  25       25.73       20.96     12.46 o 
   1   7  25       49.44       53.76     20.28 o 
  -5   0  26       88.87       97.65     28.74 o 
  -4   0  26       38.47       39.57     21.41 o 
  -3   0  26       63.32       33.66     21.07 o 
  -2   0  26      459.65      568.35     47.68 o 
  -1   0  26      466.73      579.24     30.93 o 
   0   0  26       52.01       53.75     18.14 o 
   1   0  26       58.22       45.03     18.82 o 
   2   0  26       25.04       13.29     17.56 o 
   3   0  26      138.15      208.03     34.90 o 
  -5   1  26        9.23        6.15     12.82 o 
  -4   1  26      782.02      885.37     65.63 o 
  -3   1  26       83.24       59.94     15.72 o 
  -2   1  26       21.96       17.34      9.41 o 
  -1   1  26      379.58      452.50     23.49 o 
   0   1  26      252.72      294.66     24.35 o 
   1   1  26      359.42      398.91     29.42 o 
   2   1  26       36.40       47.89     14.94 o 
   3   1  26        2.34       -4.38     12.38 o 
  -5   2  26        0.24        8.64     13.08 o 
  -4   2  26      318.79      329.73     30.75 o 
  -3   2  26        0.88        3.51     11.04 o 
  -2   2  26       20.85       11.14     11.26 o 
  -1   2  26        0.77        2.86      8.41 o 
   0   2  26       41.76       42.97     18.10 o 
   1   2  26      249.29      247.09     23.29 o 
   2   2  26       92.16       90.33     17.11 o 
   3   2  26        2.40        0.52     12.52 o 
  -5   3  26       16.56       22.51     18.92 o 
  -4   3  26        0.20       16.03     11.91 o 
  -3   3  26       12.41        1.78     10.66 o 
  -2   3  26       98.27      108.11     22.28 o 
  -1   3  26        0.03       -0.11      9.65 o 
   0   3  26      666.22      833.99     55.82 o 
   1   3  26        1.63       -1.17     14.83 o 
   2   3  26       33.66       41.97     14.20 o 
  -4   4  26       20.40       19.74     24.80 o 
  -3   4  26       13.63        8.82     11.33 o 
  -2   4  26        1.44        3.68     21.48 o 
  -1   4  26       84.60       57.61     27.67 o 
   0   4  26       27.24       36.83     12.47 o 
   1   4  26       59.67       65.91     20.24 o 
   2   4  26       31.13       14.41     18.34 o 
  -4   5  26        5.42       -2.01     22.68 o 
  -3   5  26       68.72       76.88     18.15 o 
  -2   5  26       46.46       29.70     15.82 o 
  -1   5  26        0.73      -11.88     11.88 o 
   0   5  26       61.83       44.83     13.73 o 
   1   5  26      159.15      124.94     27.08 o 
   2   5  26        8.35       15.91     15.29 o 
  -3   6  26        3.46       -4.07     17.57 o 
  -2   6  26       72.56       55.29     15.45 o 
  -1   6  26        3.47        5.29     12.22 o 
   0   6  26      107.73      126.79     20.15 o 
   1   6  26      163.72      197.84     25.48 o 
  -2   7  26      135.12      131.42     20.98 o 
  -1   7  26        0.05      -11.39     12.59 o 
   0   7  26       25.62        1.79     12.77 o 
  -5   1  27        3.11       -3.79     13.41 o 
  -4   1  27      139.50      142.35     21.76 o 
  -3   1  27      628.93      837.75     43.98 o 
  -2   1  27        0.37       -5.98      8.36 o 
  -1   1  27      185.09      201.27     17.37 o 
   0   1  27      336.27      380.24     27.89 o 
   1   1  27       53.58       50.80     16.70 o 
   2   1  27        0.00       -2.18     11.48 o 
  -5   2  27       17.12       -5.13     12.86 o 
  -4   2  27        0.97       -8.98     11.66 o 
  -3   2  27       51.74       39.49     15.38 o 
  -2   2  27       35.06       35.76     10.83 o 
  -1   2  27       35.71       28.31      9.73 o 
   0   2  27      419.03      403.21     41.42 o 
   1   2  27       39.15       27.28     12.95 o 
   2   2  27        0.16      -11.10     11.10 o 
  -4   3  27        1.72        4.37     12.82 o 
  -3   3  27        0.45      -13.08     14.67 o 
  -2   3  27       38.20       33.87     12.63 o 
  -1   3  27        5.27        7.50     10.49 o 
   0   3  27      450.27      600.31     47.83 o 
   1   3  27      276.18      338.98     41.89 o 
   2   3  27       92.13      121.51     28.47 o 
  -4   4  27       91.21       67.41     16.40 o 
  -3   4  27      239.85      229.26     23.73 o 
  -2   4  27       29.05       28.82     13.46 o 
  -1   4  27        1.86        6.52     16.66 o 
   0   4  27       67.18       83.20     24.10 o 
   1   4  27        1.80       -1.02     17.21 o 
   2   4  27       38.65       16.83     19.47 o 
  -3   5  27       73.03       51.32     14.48 o 
  -2   5  27        5.01        9.06     24.52 o 
  -1   5  27        8.73       14.31     25.41 o 
   0   5  27      409.02      523.71     46.31 o 
   1   5  27      345.08      275.47     37.72 o 
  -3   6  27        8.68       -1.07     18.36 o 
  -2   6  27        2.77       -4.58     17.43 o 
  -1   6  27        0.01      -11.71     16.69 o 
   0   6  27      139.24       99.95     26.36 o 
  -4   0  28       54.36       58.95     24.49 o 
  -3   0  28      297.19      309.66     42.84 o 
  -2   0  28        0.03        4.70     17.45 o 
  -1   0  28       59.74       45.35     20.15 o 
   0   0  28       40.24       36.51     18.26 o 
   1   0  28       30.57       30.69     18.39 o 
   2   0  28       46.58       50.39     22.05 o 
  -4   1  28       98.78       60.22     17.36 o 
  -3   1  28        0.57        8.13     12.55 o 
  -2   1  28        3.09        0.94     12.17 o 
  -1   1  28      233.66      241.44     19.31 o 
   0   1  28      176.15      152.61     27.10 o 
   1   1  28        0.32       -1.16     11.03 o 
   2   1  28       10.64       14.77     13.27 o 
  -4   2  28        1.40        2.03     12.88 o 
  -3   2  28        0.02        0.79     17.85 o 
  -2   2  28        1.73       -2.22      9.36 o 
  -1   2  28      124.83      113.12     14.23 o 
   0   2  28       34.03       37.20     19.14 o 
   1   2  28        5.36       -3.27     18.42 o 
   2   2  28       23.82       16.98     12.89 o 
  -4   3  28        3.03        5.31     17.72 o 
  -3   3  28       67.12       44.12     14.47 o 
  -2   3  28        7.70       -3.12     16.98 o 
  -1   3  28       66.69       84.58     29.34 o 
   0   3  28      206.82      207.99     32.97 o 
   1   3  28        0.75       -6.38     16.28 o 
  -4   4  28       26.24       18.82     31.49 o 
  -3   4  28        1.09      -10.87     26.38 o 
  -2   4  28        1.41        1.36     22.71 o 
  -1   4  28       40.14       31.53     12.71 o 
   0   4  28       20.12      -13.75     14.80 o 
   1   4  28       60.68       63.91     22.83 o 
  -3   5  28        0.03       11.59     13.74 o 
  -2   5  28        1.42        1.21     25.00 o 
  -1   5  28        1.86       -1.02     21.14 o 
   0   5  28      205.28      201.81     32.00 o 
  -1   6  28      103.04       96.34     18.75 o 
  -4   1  29       41.81       39.39     17.15 o 
  -3   1  29      160.25      131.47     22.22 o 
  -2   1  29        0.42       12.59     12.44 o 
  -1   1  29       26.53       29.95     11.07 o 
   0   1  29       72.90       70.76     22.49 o 
   1   1  29       88.88       80.63     17.12 o 
  -4   2  29      149.07      131.97     22.64 o 
  -3   2  29        0.00       -6.04     12.42 o 
  -2   2  29       66.71       73.99     13.83 o 
  -1   2  29        2.84        3.81     13.05 o 
   0   2  29       91.09      113.17     26.52 o 
   1   2  29        0.08       -0.02     17.47 o 
  -3   3  29       24.96        2.72     12.13 o 
  -2   3  29       17.98       17.50     14.24 o 
  -1   3  29       38.95       37.28     11.29 o 
   0   3  29       55.54       45.79     21.31 o 
   1   3  29       55.67       68.83     25.54 o 
  -3   4  29      174.18      159.26     40.30 o 
  -2   4  29       41.71       20.78     14.66 o 
  -1   4  29        0.96        4.70     26.74 o 
   0   4  29      103.25      111.91     26.71 o 
  -2   5  29       57.29       44.92     15.98 o 
  -1   5  29        0.06       17.41     13.62 o 
  -3   0  30        0.12        5.19     21.62 o 
  -2   0  30      130.17      103.30     28.36 o 
  -1   0  30      144.82      159.82     30.72 o 
   1   0  30      124.96      161.50     31.72 o 
  -3   1  30        8.13      -13.44     13.44 o 
  -2   1  30      244.08      282.37     41.04 o 
  -1   1  30       43.06       43.48     15.41 o 
   0   1  30       43.72       39.72     21.68 o 
   1   1  30       29.71       12.34     19.21 o 
  -3   2  30       10.02       23.48     14.80 o 
  -2   2  30        1.86       19.13     13.03 o 
  -1   2  30        2.38        1.18     16.73 o 
   0   2  30        1.33      -10.27     16.73 o 
  -3   3  30        3.87       11.22     14.13 o 
  -2   3  30        3.21       -0.55     13.52 o 
  -1   3  30       54.82       53.83     14.38 o 
   0   3  30      210.99      273.86     38.20 o 
  -2   4  30       44.62       23.26     25.18 o 
  -1   4  30       19.53       16.47     20.10 o 
  -3   1  31       49.36       31.08     16.04 o 
  -2   1  31       28.09       17.87     14.79 o 
   0   1  31       12.08       18.88     19.81 o 
  -2   2  31      140.91      134.22     21.89 o 
  -1   2  31       31.02       28.47     20.25 o 
                                                 
